# Supplementary material for: Imprint of urbanization on snow precipitation over the continental USA
Source: Nat Commun. 2024 Mar 15;15:2348. doi: 10.1038/s41467-024-46699-6 (PMC10943213; doi:10.1038/s41467-024-46699-6)
Supplement: Supplementary file 3 — Source Data [file 41467_2024_46699_MOESM3_ESM.xlsx]

## Sheet: Main_Figure_1
URBID	daSP
16921	1.50118
16963	-1.29239
17004	0.546193
17136	0.449026
17155	1.10476
17196	-0.743401
17216	0.554467
17234	-0.157731
17235	-0.352083
17236	-0.0195747
17237	0.308506
17250	0.933547
17251	-0.00263353
17252	0.398883
17268	0.150103
17310	0.697008
17327	0.457817
17343	0.209648
17358	1.41658
17359	0.353843
17371	0.373672
17372	0.0216788
17391	-0.23306
17393	-0.0372858
17412	-0.118507
17445	0.182017
17446	-0.0111683
17462	0.00057034
17478	0.79826
17480	-0.000207671
17481	0.0617087
17518	0.223458
17539	0.122666
17558	0.125021
17578	-0.000278224
17598	-0.0546316
17600	0.0842601
17619	-0.01967
17620	0.0242386
17635	1.08865
17637	-0.00579619
17638	0.179
17639	-0.102499
17656	0.224121
17674	1.23384
17675	-0.0365844
17698	0.175608
17719	0.00636878
17720	0.0331342
17735	0.436133
17750	-0.0849722
17751	0.101825
17765	1.47425
17766	0.209995
17792	0.197011
17813	0.075392
17841	-0.156263
17858	0.0891056
17859	0.738057
17904	0.779867
17923	0.141324
17938	0.28972
17957	-0.002878
17959	0.0599293
17982	-0.203175
18006	0.123503
18007	-0.027126
18008	0.0893552
18009	0.273942
18028	0.250733
18029	0.251491
18047	0.22751
18058	0.266805
18059	-0.34145
18060	0.186763
18061	0.0557129
18078	-0.0678809
18079	-0.275823
18080	-0.212379
18081	0.15951
18095	0.0244642
18096	0.109925
18142	-0.0467262
18163	0.139558
18181	0.00708585
18201	0.567869
18202	0.550019
18203	0.0933315
18219	-0.187826
18220	0.104804
18238	0.312687
18239	0.508816
18240	0.255238
18276	0.446853
18277	0.186064
18278	0.301349
18293	0.486155
18311	0.278894
18312	0.0762403
18343	0.121539
18344	0.0294589
18345	0.0159298
18346	0.0606825
18366	0.158385
18368	-0.0438402
18369	0.0802468
18391	-0.172045
18415	-0.0623895
18434	1.07775
18436	0.107985
18449	0.200927
18450	-0.0880186
18451	0.0824285
18493	0.0790484
18494	0.0656434
18511	0.0768757
18531	0.398456
18532	0.154823
18533	0.202427
18555	0.550409
18556	-0.244654
18557	0.07965
18584	-0.155069
18585	0.0890692
18586	0.247247
18602	0.0447639
18603	0.00570497
18604	0.11648
18619	0.0515169
18621	-0.119017
18622	-0.148949
18623	0.162968
18635	-0.0265129
18654	0.48969
18675	0.263295
18677	-0.00686237
18710	-0.1464
18727	0.0765651
18767	0.094042
18786	-0.0141736
18787	-0.24017
18788	-0.0087345
18790	0.0527177
18805	0.232684
18806	0.0560369
18807	0.128772
18832	0.0942598
18868	0.378595
18888	0.392006
18889	0.219037
18890	0.114386
18891	0.110284
18907	0.519723
18908	0.302076
18909	0.236884
18910	0.0661057
18926	0.169529
18927	0.0110923
18928	0.259129
18939	0.051396
18965	0.337965
18983	0.0734233
18999	0.126346
19013	0.107234
19014	0.2138
19033	0.101364
19034	0.0631904
19053	0.0186085
19084	0.245415
19085	-0.0567072
19087	0.189277
19088	0.420425
19115	-0.123178
19127	0.048447
19128	0.193182
19145	0.0797002
19146	0.278344
19158	0.0524064
19159	0.0444975
19177	0.01549
19196	-0.0101719
19197	0.138383
19220	0.181692
19239	-0.139414
19240	0.138652
19258	0.256025
19260	0.123077
19261	0.303521
19294	0.147861
19308	0.148133
19322	-0.120601
19323	0.0999649
19325	0.03828
19344	0.00456356
19345	0.147751
19353	-0.100604
19355	0.0367248
19381	0.275918
19395	0.0407711
19396	0.0733359
19408	0.200921
19424	0.192217
19425	0.181241
19440	0.144436
19450	0.355579
19451	0.0392765
19467	-0.0752843
19486	-0.16027
19487	0.0586614
19489	0.301776
19507	-0.111622
19509	0.287331
19510	-0.0318263
19511	0.0949023
19530	0.233736
19531	0.128604
19533	0.21276
19534	0.151487
19561	-0.00832353
19582	0.258594
19594	1.44793
19595	0.074861
19596	0.137795
19612	0.145395
19627	-0.134027
19628	-0.60417
19629	-0.0857139
19630	0.174862
19657	0.01893
19658	0.0194416
19659	0.147286
19690	0.0038175
19718	0.964444
19719	0.0183073
19720	0.0168771
19730	1.91454
19731	0.0828247
19732	-0.402411
19734	0.183094
19735	0.0865183
19776	-0.0640311
19790	-0.247641
19792	0.181549
19806	0.0202311
19807	0.436793
19808	1.13017
19825	0.0237426
19826	0.0628993
19827	-0.0709361
19855	0.795556
19875	-0.160507
19877	-0.0468951
19895	0.296449
19896	0.363683
19897	-0.143039
19898	0.0305355
19899	0.0661045
19900	0.0733111
19919	0.0602035
19920	0.0893509
19921	0.0241307
19922	0.0251059
19939	0.00626386
19954	0.867774
19967	0.757111
19978	-0.106169
19979	-0.140362
20007	0.213236
20008	-0.02732
20009	-0.147763
20027	0.970109
20042	0.0837982
20043	0.201028
20044	0.0665376
20057	-0.096769
20058	-0.0423124
20076	0.0659375
20077	0.938694
20094	0.0503812
20105	0.0661204
20106	-0.019976
20120	-0.268985
20132	0.216634
20133	0.0682119
20135	0.119092
20136	0.210074
20151	0.290806
20152	0.0977733
20160	-0.195147
20161	0.201807
20171	0.363996
20172	0.148029
20175	0.124772
20188	0.0199997
20225	0.0476997
20243	-0.28999
20258	0.0670613
20259	0.0474824
20260	0.0208874
20271	0.0519953
20288	0.0168206
20296	-0.0286799
20309	-0.00155042
20310	0.089792
20322	0.19611
20323	0.344984
20342	0.084317
20343	0.62086
20344	0.0323612
20357	0.178023
20358	0.209622
20369	-0.82475
20370	-0.199873
20371	-0.228831
20372	-0.0478629
20373	0.0386228
20374	0.0843701
20396	-0.520557
20397	0.490991
20398	0.0236488
20399	-0.201477
20410	-0.162654
20411	0.00597975
20412	0.0176638
20423	-0.104195
20432	0.248523
20446	-0.217522
20466	0.00073779
20467	0.0709157
20468	0.0110866
20469	0.513503
20481	-0.16325
20482	0.0321771
20503	0.937588
20521	0.637341
20531	0.0576478
20532	0.0497801
20533	-0.0888167
20584	0.284967
20596	-0.0903406
20603	0.195185
20604	0.556428
20636	0.0316935
20637	-0.0651484
20638	-0.0107556
20648	-0.0873001
20649	0.00188081
20650	0.181982
20664	-0.0764641
20665	0.0725908
20676	0.0531185
20686	0.040232
20703	0.000752248
20704	0.155691
20706	0.126059
20719	-0.0729773
20720	-0.00178627
20756	-0.178556
20758	0.730121
20769	0.392452
20786	0.020735
20787	0.149902
20802	0.205418
20815	-0.105067
20825	-0.0905771
20841	-0.0501638
20855	0.239111
20856	-0.0449406
20857	0.0246812
20858	0.236822
20877	0.594792
20880	-0.00187041
20882	0.623192
20890	0.111727
20891	0.144287
20901	-0.255774
20902	-0.00366699
20903	0.00215044
20914	0.037032
20915	0.0612688
20932	0.0552176
20933	0.203168
20946	0.399981
20948	0.0364492
20959	-0.0351261
20960	-0.0176494
20961	0.220598
20985	0.0206227
20986	0.168809
20987	0.0486015
20994	0.39185
20995	0.0416773
20996	0.481899
20997	0.00868058
21013	0.0969816
21014	-0.0149176
21023	0.0756294
21024	0.0796406
21025	0.113426
21026	0.0454424
21038	-0.00420525
21039	0.112893
21040	0.0758619
21041	0.1158
21042	-0.165963
21055	0.0831744
21056	0.112944
21057	0.052591
21073	0.327786
21088	0.306674
21089	0.0861473
21091	-0.0272438
21109	-0.0443662
21110	-0.11678
21111	0.0212331
21146	-0.04309
21148	0.0259963
21149	-0.0958768
21150	0.042065
21184	0.0631578
21185	0.273831
21188	0.206188
21198	0.0614821
21199	0.18145
21212	0.326556
21216	0.444201
21229	-0.0159072
21230	-0.244071
21231	0.00236542
21243	0.616477
21253	0.284998
21254	0.0282853
21275	0.0429886
21277	0.156528
21278	0.6751
21279	-0.208055
21290	-0.0405971
21291	0.058707
21298	0.287311
21357	-0.0832475
21358	0.14554
21359	0.437269
21361	0.290423
21377	0.521741
21379	0.166539
21380	0.415871
21383	-0.0101983
21385	0.366482
21397	-0.0807606
21399	0.175724
21419	0.0796648
21420	0.076444
21429	-0.31012
21430	0.0152962
21431	0.0237131
21434	0.112503
21445	0.272917
21446	0.152904
21459	-0.108506
21460	-0.123371
21461	0.273018
21462	-0.259943
21486	1.16621
21488	0.0809823
21489	0.155329
21505	-0.179311
21506	0.0546137
21507	0.170948
21508	0.336248
21520	0.206408
21539	0.253514
21540	0.113933
21555	-0.0144844
21559	0.281124
21571	0.329812
21572	0.0838326
21573	0.858147
21575	0.0299131
21585	0.105883
21586	-0.0443985
21602	-0.0683459
21604	0.127331
21605	-0.167718
21617	1.61464
21618	-0.0286353
21619	0.643003
21620	0.19491
21621	-0.00593995
21622	0.110415
21644	0.389872
21645	0.197277
21646	-0.0999323
21647	0.092322
21659	0.328754
21660	0.0881574
21661	0.0436772
21676	0.182182
21687	-0.0331807
21709	0.139427
21710	0.127116
21711	0.0462367
21712	0.226921
21727	-0.26687
21740	0.376616
21741	0.0699181
21742	0.308035
21743	0.186216
21751	-0.257315
21752	-0.1655
21767	0.243469
21779	1.47441
21780	0.351451
21781	0.161355
21796	0.00359992
21813	0.411202
21814	0.108041
21842	0.0361042
21843	0.0630103
21844	0.0699373
21861	-0.0137592
21862	0.167674
21880	0.585869
21881	-0.0592837
21882	0.134164
21883	0.0886114
21893	0.173186
21896	0.152589
21903	0.155649
21904	-0.0337997
21905	0.102195
21920	0.249785
21934	0.289475
21955	0.423642
21956	0.092215
21957	0.12704
21958	0.432257
21959	0.188832
21975	0.00462354
21976	1.43994
21977	0.0284776
21978	0.199192
21979	0.232201
21996	0.0437496
22031	-0.0614477
22032	0.146827
22043	0.0438074
22044	0.0308212
22060	0.00264779
22061	0.0980419
22062	0.158441
22063	0.0939939
22064	-0.24996
22081	-0.518985
22082	-0.0653351
22093	-0.00862497
22094	0.0692037
22095	0.11853
22120	-0.663014
22121	0.260366
22122	0.166381
22136	0.745219
22137	-0.0680966
22138	0.102307
22140	0.245361
22160	0.380213
22187	0.416189
22201	-0.271083
22202	0.0967135
22220	-0.0522352
22221	0.276287
22232	-0.0678475
22233	0.308143
22234	0.0723165
22245	0.302195
22246	0.0263176
22247	0.0865635
22248	-0.00760923
22250	0.368391
22258	0.313896
22259	0.00491364
22261	0.186511
22277	0.0565363
22278	0.117123
22297	1.09032
22298	0.0630993
22299	0.152331
22300	0.00495858
22310	-0.215425
22311	0.177975
22346	-0.379053
22347	0.0862937
22349	0.246892
22350	0.377893
22351	0.251625
22352	0.0753715
22355	0.216118
22367	0.119331
22368	-0.000582016
22381	-0.0807208
22382	0.0117548
22383	-0.128451
22384	0.0800693
22385	0.325128
22399	0.0950057
22400	0.228227
22402	0.0121896
22412	0.328426
22413	-0.0969602
22414	0.221361
22428	0.147252
22429	-0.0469608
22437	0.198983
22450	0.173102
22451	0.17562
22460	0.226795
22474	0.776404
22476	0.245644
22490	-0.0143615
22492	0.166748
22494	0.306498
22508	0.104475
22509	0.105116
22510	0.247729
22511	0.00428569
22512	0.22781
22514	0.130575
22527	0.131519
22528	0.138665
22531	0.182812
22536	-0.246123
22537	0.100531
22538	0.154981
22539	0.516671
22559	0.121162
22560	0.316022
22561	0.230325
22562	0.485874
22570	-0.0862899
22571	-0.100173
22572	0.0227776
22573	0.278631
22585	0.16438
22586	-0.197828
22605	0.154773
22606	-0.12199
22608	0.277748
22622	0.138535
22623	0.425868
22637	0.512777
22638	0.243827
22653	0.835195
22665	0.102876
22679	0.32933
22680	0.0387284
22682	0.0950229
22707	-0.20393
22711	0.236018
22712	0.132407
22715	0.197521
22723	0.0400118
22733	0.411461
22734	0.0630954
22735	0.0766458
22743	0.316909
22757	0.026297
22758	-0.165534
22759	0.0575878
22768	0.00449183
22769	0.0122368
22784	0.0928476
22785	0.202209
22799	-0.862051
22800	-0.216653
22801	-0.0735053
22802	0.0836013
22803	0.301438
22819	0.141249
22820	0.565701
22821	0.123583
22822	0.285585
22831	-0.309525
22832	0.490359
22833	0.112769
22835	0.0713277
22836	-0.0826836
22837	0.282985
22845	0.036177
22858	0.186299
22860	-0.0468355
22872	0.161304
22903	0.13923
22905	0.0764728
22906	0.200193
22907	0.115355
22908	1.08299
22926	-0.0698912
22927	0.229275
22928	0.100451
22929	0.135914
22959	0.243247
22975	0.0589195
22976	-0.40212
22977	0.158584
22992	-0.215654
22993	-0.0412423
23005	0.353617
23007	-0.0193469
23008	0.152982
23009	0.295996
23022	0.153756
23024	0.132638
23039	-0.0668696
23041	-0.0363339
23042	0.335426
23064	-0.461342
23065	0.00361364
23067	0.207915
23069	0.132143
23082	0.0916622
23083	0.210937
23084	0.0221853
23085	0.0699116
23097	-0.334782
23098	-0.259131
23099	0.0430864
23101	0.545568
23114	-0.0219224
23115	0.208534
23128	-0.000594396
23129	0.0456843
23130	0.228143
23146	0.140845
23162	-0.16797
23173	-0.0199966
23174	0.299537
23175	0.191948
23176	0.16492
23186	0.074067
23187	-0.018355
23188	0.152548
23189	0.105386
23203	0.209335
23204	0.0548259
23205	0.0871266
23206	0.361492
23219	0.206066
23220	0.157939
23233	0.547273
23234	-0.00326698
23235	-0.0634695
23236	0.000788034
23245	0.288336
23246	0.198511
23247	0.0854738
23248	0.173998
23249	0.641451
23271	0.308867
23272	0.127918
23273	0.0649221
23274	0.152258
23275	0.220747
23287	0.151621
23299	-0.0476106
23308	0.0474593
23309	-0.0917968
23310	0.159482
23311	0.00972233
23312	0.0135767
23340	-0.369015
23341	-0.0461289
23342	0.0787604
23348	0.0639618
23355	0.0986355
23356	-0.0119721
23357	0.119926
23372	0.0417591
23374	0.100551
23375	0.0724059
23391	0.095002
23392	0.246903
23393	-0.0351427
23402	0.51792
23403	-0.45663
23405	-0.0196216
23413	0.172504
23414	0.10363
23415	0.087892
23416	-0.15392
23417	0.159485
23424	0.0145837
23425	0.0278322
23426	0.283153
23427	-0.115233
23430	0.362785
23447	0.0145039
23448	0.167906
23449	0.092581
23464	0.58819
23465	0.143911
23466	0.206434
23467	0.185497
23477	-0.193118
23478	0.0452213
23479	0.0794663
23480	-0.00562979
23495	0.177241
23496	0.118343
23511	-0.0222821
23513	0.0873318
23522	-0.89867
23523	-0.0682249
23524	-0.170728
23525	0.079898
23538	-2.62045e-05
23539	0.0871213
23542	0.11138
23554	0.0797096
23555	0.0928786
23574	0.0902686
23575	0.336339
23587	0.212072
23602	-1.03229
23603	0.790593
23604	-0.0360618
23605	0.033836
23606	-0.0229487
23607	0.268068
23609	0.181331
23614	0.25718
23624	0.703962
23625	0.0287503
23628	0.480576
23635	-0.169985
23636	-0.0666764
23637	0.495879
23649	0.0922041
23650	0.328422
23651	-0.142276
23652	0.0641493
23653	0.151276
23668	0.762708
23669	0.0128902
23670	0.148206
23690	0.179593
23691	0.324814
23692	0.0856418
23693	0.0774303
23694	0.0471874
23701	-0.846414
23702	0.355922
23703	-0.113341
23704	-0.144434
23706	0.145824
23720	-0.337602
23739	-0.0645134
23743	0.483984
23753	0.0244656
23760	0.414474
23761	0.19655
23765	0.362982
23766	0.410438
23780	-0.164237
23782	0.160782
23784	0.67009
23810	-0.133513
23811	-0.0316111
23812	0.136249
23814	0.0459901
23828	-2.01244
23831	0.107694
23842	0.884553
23843	0.0406928
23844	0.0977893
23845	0.104363
23846	0.371669
23859	0.00722325
23860	0.0880426
23873	1.27162
23874	0.149605
23875	0.10729
23876	0.246876
23905	0.0235641
23916	0.180912
23918	0.396118
23926	0.0143337
23927	1.34452
23928	0.203794
23947	-0.000864522
23948	0.0756717
23959	0.104057
23961	0.208105
23969	0.211976
23971	0.0618381
23972	-0.071042
23989	0.047616
23991	0.0476157
24021	0.0665466
24038	0.292684
24060	0.243231
24061	0.596271
24072	0.364509
24073	0.327278
24074	-0.0281733
24076	0.820589
24088	0.90909
24090	0.109379
24091	0.272869
24093	0.255833
24094	-0.129075
24110	-0.235343
24128	0.0718999
24129	0.145726
24130	1.33482
24131	1.1819
24132	0.0645106
24144	0.764947
24145	0.00763871
24146	0.14393
24147	-0.178031
24161	0.289606
24162	0.135259
24164	0.197669
24165	0.202873
24167	0.334099
24180	0.142038
24182	0.480995
24194	-0.120075
24195	0.0247266
24208	0.0759684
24209	0.107238
24210	-0.223019
24211	0.028721
24222	0.0628267
24223	0.108873
24224	0.0675679
24225	0.164173
24226	0.0677731
24229	1.16136
24230	0.357079
24231	0.404715
24243	0.101846
24261	0.272069
24268	0.299061
24270	0.171249
24271	0.148954
24272	0.129643
24274	0.086561
24285	0.0748218
24286	0.151042
24287	0.31564
24288	0.141917
24289	-0.0312201
24290	0.0459041
24306	0.78919
24308	0.101436
24309	0.367405
24322	0.0740953
24335	0.222901
24336	0.393474
24337	0.152634
24340	1.05979
24341	0.152337
24352	0.218462
24353	0.011007
24354	-0.0359983
24356	-0.0089096
24366	0.18787
24367	0.00359705
24368	0.727814
24372	0.139296
24380	0.441235
24381	-0.0887778
24382	0.0335764
24383	-0.0692402
24384	0.167146
24385	0.185536
24386	0.137252
24404	0.0769853
24405	-0.0110456
24406	0.229494
24421	0.671891
24422	0.0166164
24423	0.149751
24424	-0.139932
24426	0.0215302
24428	0.245324
24429	0.19318
24434	0.113502
24435	0.208878
24436	0.0400993
24437	0.213412
24438	-0.118084
24439	0.331579
24448	0.0892523
24449	0.299259
24450	-0.0120468
24452	0.918913
24483	0.371715
24484	-0.0851075
24485	0.188628
24488	0.564263
24505	0.480679
24507	0.203435
24509	0.411885
24516	0.0789578
24517	-0.0841032
24532	0.492806
24533	0.223934
24535	-0.0183334
24537	0.264751
24561	0.0322619
24562	0.149596
24564	0.220333
24578	0.11046
24579	0.244153
24580	0.231829
24588	0.353936
24589	-0.0532466
24590	0.199229
24592	0.22645
24603	0.0875179
24604	0.273417
24605	0.230864
24618	1.06316
24620	0.0400732
24621	0.0173201
24623	0.0251214
24633	-0.0395316
24634	0.093469
24635	0.225568
24638	0.157959
24663	-0.596103
24664	-0.103872
24665	0.295576
24666	0.0917969
24667	-0.0154077
24668	0.195913
24669	0.133276
24672	0.159674
24684	0.0626606
24685	0.27808
24686	0.345404
24698	0.123534
24715	-0.1548
24718	0.147261
24719	-0.0890385
24720	0.121526
24722	0.260221
24723	0.374878
24732	-0.0134288
24742	-0.131541
24743	0.186537
24752	0.0701017
24753	0.199342
24754	0.130685
24755	0.21739
24756	0.420361
24757	0.241198
24767	0.129069
24768	0.137208
24769	0.044729
24782	-0.603054
24783	0.275616
24785	0.0231433
24801	0.0320247
24802	0.0215214
24803	0.43447
24812	0.0852576
24814	0.289114
24815	0.275594
24828	-0.164059
24829	0.198123
24831	0.0669455
24832	0.3059
24835	0.375371
24841	0.0881607
24842	0.161351
24843	0.0458669
24846	0.391231
24847	0.088477
24858	0.261344
24860	1.01843
24866	0.174748
24868	0.233475
24869	0.627453
24879	0.330173
24881	0.295245
24891	0.260102
24901	0.0997787
24902	0.339669
24916	-0.0429459
24917	-0.126567
24918	0.0838862
24920	0.380894
24922	0.264622
24930	0.127841
24931	-0.40996
24933	-0.0713025
24935	0.504554
24943	0.301625
24944	-0.00284899
24945	0.215003
24946	0.0768357
24947	0.305756
24948	0.177012
24949	0.163132
24964	-0.267582
24965	0.0267598
24968	0.186334
24986	0.426569
24987	0.340281
24988	0.494129
24989	0.137212
24999	0.872838
25000	0.460805
25001	-0.0457083
25002	-0.0233221
25003	0.266327
25004	0.162054
25006	0.323013
25016	0.104306
25017	0.0640306
25020	-0.180788
25021	0.122567
25022	-0.168233
25028	-0.0751412
25029	0.182417
25030	0.0950744
25032	0.0882601
25033	0.115897
25034	0.0310352
25036	0.270543
25037	0.415765
25038	0.312145
25043	0.0808804
25044	-0.00441881
25053	0.13383
25054	0.265947
25061	0.0350789
25076	0.48212
25077	0.0824668
25078	0.23151
25079	0.153653
25080	0.213774
25082	0.583966
25083	0.262328
25091	-0.151528
25092	-0.109396
25093	0.256465
25094	0.168278
25095	0.362857
25111	0.0469028
25112	0.0876613
25113	-0.0302125
25114	0.213155
25133	0.118304
25135	0.238708
25146	-0.403994
25147	0.344524
25148	0.177435
25150	0.246774
25152	-0.00670331
25153	0.208401
25154	0.15135
25165	0.549282
25166	-0.0918816
25167	0.0597741
25168	-0.11871
25180	0.00495301
25193	-0.446699
25194	0.139455
25195	0.211294
25196	0.231683
25197	0.148858
25198	-0.0182219
25201	0.741799
25213	0.371652
25214	0.0588043
25215	0.284118
25216	-0.225051
25230	0.127699
25231	0.311504
25232	0.141526
25233	-0.00244183
25234	0.426105
25237	0.363133
25247	-0.323511
25248	0.248751
25250	0.200958
25253	1.18929
25254	0.137581
25255	0.243572
25276	0.211696
25278	0.26392
25279	0.23687
25280	0.195922
25281	0.220246
25289	0.0300992
25290	-0.0843197
25292	0.414044
25293	0.276901
25294	0.26128
25305	0.142935
25306	-0.0808359
25308	0.355633
25309	0.0413987
25310	0.023143
25311	0.160899
25319	0.507503
25320	0.447558
25321	0.0448111
25322	0.026035
25323	0.113541
25324	0.190467
25337	0.0287591
25338	0.52654
25339	0.855112
25351	0.137244
25352	0.315991
25353	0.0751749
25358	0.425553
25368	0.0726369
25369	0.203951
25370	0.1731
25371	0.381682
25382	0.796209
25383	0.10952
25395	-0.0749124
25396	0.161578
25397	0.740511
25407	0.0843335
25408	0.086413
25409	0.162193
25411	-0.0705384
25421	0.0901115
25422	-0.128617
25423	0.704035
25424	0.748213
25434	0.178597
25436	0.220511
25437	0.0681116
25438	0.0746019
25439	-0.012963
25449	0.013403
25450	0.049953
25452	0.169522
25453	0.195823
25455	0.289624
25460	-0.00989633
25464	0.0940575
25475	0.248853
25477	1.42534
25487	0.175289
25488	0.278398
25489	0.0737649
25490	1.56108
25491	0.183937
25503	0.120308
25504	0.374805
25506	0.304886
25521	0.0482368
25522	0.130697
25523	0.0796308
25524	-0.0125817
25526	0.441908
25527	0.24397
25538	-0.106374
25541	0.0321004
25542	0.0188214
25552	0.257129
25554	0.620682
25580	-0.0601975
25581	0.462679
25582	-0.0495703
25587	0.648942
25590	0.0918485
25594	0.308316
25608	0.23216
25609	0.118473
25623	0.150784
25629	0.397702
25630	0.0886816
25631	0.326496
25632	0.277957
25640	-0.430973
25648	0.0389663
25649	0.358723
25658	0.146418
25659	0.146667
25660	-0.123549
25661	0.621589
25673	-0.161088
25674	0.205281
25675	0.132047
25682	0.0555882
25683	0.130405
25684	0.0541583
25687	0.189193
25691	0.364321
25692	0.25349
25696	0.37705
25709	-0.0682725
25710	0.148024
25711	0.232114
25712	0.121601
25713	0.096976
25714	0.0798375
25723	0.237819
25724	0.222688
25735	0.407086
25736	0.0550621
25737	0.276019
25739	0.137062
25748	0.137574
25749	0.131223
25754	0.23864
25762	-0.245448
25763	0.272067
25765	0.123751
25767	0.00930698
25779	0.171729
25780	0.145756
25781	0.610248
25782	0.548579
25783	0.0787839
25784	0.818468
25799	0.437037
25800	0.0420952
25801	0.189443
25802	-0.130134
25803	0.151551
25815	0.216492
25816	0.127063
25817	0.195638
25819	0.34542
25831	0.824195
25832	0.024665
25833	0.212891
25834	0.091239
25835	0.259665
25847	0.223217
25848	0.116405
25849	0.111899
25859	-0.105349
25860	-0.0329262
25861	0.101102
25862	0.0762402
25873	0.380854
25878	0.548969
25885	0.379209
25886	0.198525
25888	0.197919
25889	0.132839
25890	0.275121
25891	0.343621
25892	0.277806
25896	0.210082
25904	0.0833159
25905	0.206547
25907	0.238775
25918	0.121324
25920	0.431227
25931	0.268258
25946	0.371113
25947	-0.433085
25948	0.441136
25951	0.251938
25953	-0.1661
25963	0.171709
25964	-0.000136912
25966	0.49818
25974	0.330177
25975	0.161441
25977	0.353094
25997	-0.00120359
25998	0.110829
25999	-0.0072329
26011	0.930949
26012	0.15471
26013	0.382214
26014	0.313644
26015	0.106711
26028	-0.0854894
26029	0.655672
26030	0.0993914
26031	0.171952
26032	0.324115
26033	0.359452
26038	0.195739
26039	0.26979
26041	0.172004
26052	-0.0717532
26053	0.0846757
26054	0.0408128
26055	0.0592913
26056	-0.0180032
26069	0.0653626
26070	-0.0181309
26071	0.1733
26072	0.0482269
26073	0.151369
26075	-0.536964
26085	-0.00250841
26088	0.0917195
26089	-0.0188315
26105	0.252645
26106	0.285151
26107	0.10881
26108	0.478978
26119	0.727503
26120	-0.136712
26121	0.0298679
26122	0.179139
26123	0.120109
26124	0.267648
26126	0.482548
26127	0.810368
26137	0.2211
26138	-0.0137512
26139	0.0517314
26140	0.934602
26141	0.348299
26142	0.150791
26144	0.0885487
26151	-0.0580534
26152	0.229725
26153	0.0555567
26154	-0.106203
26156	0.17258
26157	-0.138302
26174	-0.279856
26175	0.179906
26177	0.0253521
26185	-0.0733417
26186	0.13277
26187	0.341664
26188	0.109421
26197	0.361054
26198	-0.136159
26199	-0.221933
26201	-0.327894
26209	0.24286
26220	0.307371
26225	0.0533116
26226	0.959595
26239	-0.05211
26249	0.180626
26250	0.0847662
26251	0.167918
26252	0.400198
26272	0.502834
26273	0.0808278
26274	0.0018517
26275	-0.218469
26277	0.0134351
26290	0.684926
26291	0.198129
26292	0.146342
26293	0.630236
26294	0.101989
26295	0.175756
26296	0.170922
26297	0.0800818
26298	0.27434
26315	-0.108125
26317	-0.0285924
26318	0.0246715
26328	0.291748
26329	-0.0121907
26330	0.497927
26332	0.349175
26344	0.263134
26346	0.0728054
26347	0.289472
26348	0.219272
26349	0.195837
26365	-0.0985826
26366	0.115177
26367	0.150208
26368	0.298709
26370	0.244372
26371	0.206204
26372	0.168014
26373	0.0530971
26375	-0.182649
26387	0.136999
26394	0.132461
26395	0.0886694
26396	-0.0314472
26397	0.244135
26398	0.305199
26401	0.540582
26402	0.396696
26417	0.385497
26418	0.244557
26426	0.173818
26427	0.413305
26429	0.193712
26438	-0.0723898
26439	0.242215
26440	0.110315
26441	0.16
26442	0.0465289
26443	-0.0488572
26464	0.405155
26465	0.0941295
26467	0.0876816
26468	0.0583886
26469	-0.0118093
26478	0.308232
26479	0.367783
26490	0.503666
26491	-0.0594565
26492	0.0465082
26493	0.0844077
26494	0.265023
26504	0.973411
26505	0.195783
26518	0.922043
26519	-0.00332977
26527	0.199258
26528	0.219117
26529	0.760199
26530	0.232798
26531	0.0477642
26544	0.195103
26545	0.0396085
26546	0.259413
26548	0.359149
26559	0.200805
26574	-0.113194
26575	-0.249786
26588	0.118305
26589	0.136437
26590	0.191746
26591	-0.0947832
26599	0.0249432
26600	0.0896833
26611	0.141065
26612	-0.0893807
26613	0.110945
26615	0.512616
26616	-0.0122533
26619	0.146762
26636	-0.259735
26638	0.114704
26639	0.150113
26657	0.0600185
26668	0.225083
26669	0.00906047
26673	0.653304
26685	-0.014565
26687	0.202727
26688	-0.0332822
26689	0.696934
26698	0.0419831
26699	0.580437
26712	0.146768
26713	0.173746
26714	0.00213499
26731	0.281346
26732	0.257775
26743	0.62037
26744	0.115483
26745	0.220028
26757	0.0558452
26758	-0.0553733
26760	0.328407
26772	0.0743896
26773	0.161243
26774	0.373253
26798	0.160709
26800	0.072106
26808	0.11761
26809	0.19881
26820	-0.0147997
26821	0.30239
26822	0.206358
26830	-0.172503
26831	0.131109
26832	-0.140091
26833	0.0728245
26834	-0.0874879
26835	0.266029
26837	0.0211695
26844	0.080573
26845	0.0536598
26846	0.160581
26847	0.133611
26848	0.0131365
26850	0.355878
26863	-0.0897391
26864	0.104892
26866	0.155627
26867	0.297826
26870	0.591412
26871	0.214243
26879	0.00630552
26880	-0.0485489
26881	0.254444
26883	0.245802
26884	0.301296
26896	0.0833388
26897	0.203338
26898	0.0354909
26899	0.151367
26914	0.153348
26915	0.228339
26916	0.269766
26917	0.275167
26925	0.331333
26926	0.6307
26938	0.0330805
26939	0.0446907
26940	0.330268
26952	0.107675
26953	0.687782
26954	0.0510065
26955	0.0697953
26957	-0.0298714
26959	0.318252
26960	0.00374468
26980	0.401892
26981	0.35044
26995	0.0645693
26996	1.46055
26997	0.390917
27005	0.478098
27019	-0.0331539
27020	0.256746
27021	0.217865
27022	-0.044231
27023	0.28394
27024	0.113929
27026	1.44902
27034	0.102694
27037	-0.10296
27038	0.267578
27039	0.202702
27052	0.350312
27053	-0.338504
27054	0.61113
27056	0.0925866
27057	0.218091
27058	0.27131
27059	0.0973056
27060	0.184207
27061	1.88153
27066	0.318916
27067	0.215037
27068	0.190141
27069	0.17059
27070	0.0747999
27071	0.194729
27083	-0.0179824
27084	0.393712
27086	0.0749163
27097	0.236655
27098	0.176834
27099	0.0448234
27101	0.105159
27129	-0.0836506
27132	0.0743583
27133	0.10933
27134	-0.343256
27147	0.39514
27148	0.062912
27149	0.25921
27150	0.495393
27163	0.262089
27164	0.0674092
27165	0.212783
27178	0.108051
27181	-0.110898
27182	0.331356
27183	0.183142
27184	0.0660439
27198	0.310595
27199	0.284389
27200	0.236328
27202	0.407515
27212	0.172556
27213	0.148546
27214	0.201519
27215	0.424332
27226	0.20892
27227	0.180065
27228	0.137992
27230	0.26433
27231	0.137857
27251	0.161152
27252	0.130375
27253	-0.0181397
27254	0.062972
27255	0.0673601
27256	0.136912
27258	-0.0103813
27266	0.00141199
27267	0.055172
27268	0.0544907
27269	0.11002
27271	0.083109
27272	0.379904
27273	0.0539209
27274	-0.0395177
27297	0.433332
27298	0.237923
27300	-0.104665
27301	0.0860753
27302	0.120687
27303	0.188698
27304	0.683516
27330	0.0550134
27331	0.190523
27333	0.331518
27349	0.13062
27350	0.0326361
27361	0.0660567
27364	0.560774
27374	0.295095
27378	-0.106687
27397	0.163116
27415	0.170476
27416	0.163796
27418	0.544635
27420	0.0744628
27421	0.684523
27430	-0.0705069
27431	0.0898379
27432	0.103262
27433	0.039768
27435	0.454173
27436	0.280486
27446	-0.0253673
27448	0.143771
27449	0.183315
27450	0.089684
27451	0.119681
27452	0.181928
27462	0.271211
27463	0.0729326
27464	0.270933
27465	0.170477
27466	0.161064
27468	0.35745
27477	-0.117115
27478	-0.0291372
27479	0.262283
27480	0.0563903
27481	0.40898
27493	0.24503
27494	0.0227726
27496	-0.148359
27497	-0.0794393
27506	0.0639275
27507	0.135263
27508	0.150228
27509	0.319907
27513	0.351684
27524	-0.0244493
27525	0.0885908
27527	0.13027
27534	0.37817
27536	0.0300104
27548	0.327459
27550	0.0481872
27551	0.15848
27552	0.175354
27563	-0.0986722
27564	0.286301
27576	-0.294838
27577	0.324039
27578	0.105771
27579	0.0616609
27580	0.0161779
27581	-0.0522989
27585	-0.139112
27587	0.663392
27594	0.130263
27595	0.00124581
27596	0.101208
27597	0.203243
27607	-0.055267
27608	0.0509091
27609	0.115723
27610	0.0375009
27611	0.201706
27616	0.619922
27625	0.190756
27626	0.0508717
27634	0.235672
27635	0.087014
27636	0.0870762
27637	0.365185
27643	-0.219381
27655	0.393162
27657	0.174192
27658	0.226325
27668	0.397674
27669	0.323081
27674	0.233937
27689	0.872173
27690	0.298416
27695	0.38005
27704	0.78073
27705	-0.110901
27706	0.141967
27707	0.0402493
27709	0.144166
27710	0.467625
27711	0.309948
27713	0.766706
27714	0.165207
27715	-0.0854762
27719	0.231853
27721	0.408333
27722	0.321832
27732	0.0473671
27735	-0.151319
27736	0.187451
27765	0.161003
27766	0.122672
27768	-0.270927
27769	0.242585
27777	0.046531
27778	0.208245
27779	0.426032
27782	0.435657
27783	0.130866
27797	0.459089
27798	0.111388
27800	0.239538
27801	0.33902
27813	0.595348
27815	0.0661395
27816	0.0293651
27819	0.184622
27821	0.064433
27835	0.178715
27836	0.262269
27837	0.371249
27838	0.307042
27839	0.158799
27840	0.292119
27849	-0.103677
27850	0.000902142
27851	0.24922
27852	0.262934
27853	0.0933143
27854	0.115476
27855	0.110954
27856	0.16031
27857	0.264791
27860	-0.208354
27868	0.313963
27869	0.331273
27870	0.341612
27882	0.517393
27883	0.363655
27891	-0.0973942
27892	0.1068
27893	-0.00139642
27894	0.13201
27895	0.352372
27902	0.499288
27903	0.432362
27904	0.0673705
27905	0.194065
27915	0.144948
27916	-0.00696026
27917	0.150078
27918	0.209979
27924	0.455094
27925	0.0713984
27926	0.190507
27927	0.00781767
27928	0.477679
27929	0.166266
27930	0.488136
27938	-0.126169
27939	-0.0255243
27940	0.228033
27943	0.0502217
27944	0.196139
27953	0.277671
27954	0.107083
27955	0.323419
27956	0.0430463
27969	0.153078
27970	0.363639
27989	0.627818
27990	0.128207
27991	0.223186
27992	-0.287608
28000	0.336449
28001	0.0105431
28002	-0.0627424
28003	0.0704637
28004	-0.0684531
28006	0.0399995
28007	0.257304
28014	0.403605
28015	0.203109
28016	0.268431
28017	0.315413
28018	0.092793
28021	0.483645
28027	-0.0806708
28028	-0.00489553
28029	0.19526
28030	0.0443278
28031	0.46389
28032	0.252815
28042	-0.172028
28043	0.362832
28044	0.116075
28045	0.0668354
28056	0.628744
28058	-0.138255
28060	0.176805
28061	0.173584
28067	0.125826
28068	0.383202
28069	0.357257
28071	0.155861
28072	0.269839
28073	0.082513
28084	0.209434
28092	0.0320067
28093	0.161241
28094	0.1827
28095	0.0336041
28098	0.125117
28099	0.387223
28106	-0.144173
28107	0.0285076
28108	0.344867
28109	0.142143
28122	0.143782
28123	-0.113579
28124	0.0828462
28125	0.337592
28127	0.0148946
28130	0.421793
28142	0.465121
28143	0.0511917
28144	0.176292
28145	0.0978319
28146	0.153013
28147	0.278515
28159	0.319739
28161	0.24769
28162	0.256133
28180	0.0675507
28184	0.112134
28192	-0.543241
28193	0.188804
28194	0.122947
28202	0.257391
28203	0.211327
28204	-0.119237
28205	0.206979
28207	0.415297
28216	0.0147422
28217	0.0136071
28221	0.295294
28222	0.207109
28228	0.301422
28229	0.141135
28236	0.0252085
28237	0.0440001
28238	0.0965286
28239	0.318041
28240	0.312419
28241	0.0987996
28242	0.462649
28259	0.151265
28261	0.319009
28275	0.500163
28276	0.00746455
28277	0.312834
28279	0.102518
28280	-0.0241359
28283	0.473823
28295	0.342586
28296	0.0865984
28299	0.216187
28306	0.31392
28307	0.143031
28309	0.313589
28320	0.0355402
28321	0.100036
28322	0.285471
28323	0.274758
28325	0.0836641
28326	0.192079
28327	0.169616
28337	0.340286
28347	0.58125
[truncated: 2,857 more rows]

## Sheet: Main_figure_2
Figure 2a			Figure 2b				Figure 2c			Figure 2d
daSP	Difference in mean air temperature		daSP	Energy flux	% SDE50-days when buffer energy flux > urban energy flux		Snow probability class (%)	Difference in avg. snow probability		Snow probability class (%)	Difference in avg. fraction of SDE50
1.50118	-1.40978		UBPs with positive daSP	Swnet	39.7756		50-60	0.00171283		50-60	-0.00156945
-1.29239	-0.04365			Lwnet	54.0683		60-70	0.00175134		60-70	-0.00153507
0.546193	-0.00425741			Rn	39.3628		70-80	0.00232281		70-80	-0.00172182
0.449026	0.133536			Qh	40.9774		80-90	0.00719829		80-90	-0.00164665
1.10476	-0.20224			Qle	50.6968		90-100	0.0171053		90-100	0.00647299
-0.743401	6.62346		UBPs with negative daSP	Swnet	63.6814
0.554467	-0.00194255			Lwnet	46.2091
-0.157731	0.000818428			Rn	65.0864
-0.352083	-0.0101288			Qh	66.7276
-0.0195747	-0.00153214			Qle	46.5331
0.308506	0.0315523
0.933547	0.146219
-0.00263353	1.45216
0.398883	0.166723
0.150103	-0.00918198
0.697008	-0.0408377
0.457817	0.213698
0.209648	0.106055
1.41658	-0.00435558
0.353843	-0.0165175
0.373672	-0.22182
0.0216788	-0.0342558
-0.23306	-0.393498
-0.0372858	-0.0721646
-0.118507	-0.0911301
0.182017	-0.119298
-0.0111683	-0.00738487
0.00057034	-0.000501445
0.79826	-0.373721
-0.000207671	0.279596
0.0617087	0.0656768
0.223458	-0.00434389
0.122666	0.0151472
0.125021	0.0236519
-0.000278224	-0.0081957
-0.0546316	-0.0301252
0.0842601	0.0386811
-0.01967	-0.0235059
0.0242386	0.0199543
1.08865	-0.371846
-0.00579619	-0.0644222
0.179	-0.0761364
-0.102499	-0.0134392
0.224121	-0.098615
1.23384	-1.71315
-0.0365844	0.057539
0.175608	-0.184759
0.00636878	-0.0541997
0.0331342	0.00967111
0.436133	-0.55451
-0.0849722	0.0685034
0.101825	-0.133006
1.47425	-0.577325
0.209995	0.0198649
0.197011	0.163965
0.075392	0.0142205
-0.156263	0.073211
0.0891056	-0.0659857
0.738057	-0.00320125
0.779867	-0.0617819
0.141324	-0.0533887
0.28972	-0.409633
-0.002878	0.0867098
0.0599293	0.0119572
-0.203175	-0.0891775
0.123503	-0.169498
-0.027126	-0.0015234
0.0893552	-0.0307926
0.273942	0.0526744
0.250733	0.104027
0.251491	0.121089
0.22751	0.0756835
0.266805	-0.0724545
-0.34145	0.0954737
0.186763	0.000771214
0.0557129	0.0574211
-0.0678809	0.164936
-0.275823	0.0604664
-0.212379	0.17035
0.15951	0.195531
0.0244642	-0.200831
0.109925	0.0216294
-0.0467262	-0.0498336
0.139558	-0.181737
0.00708585	-0.0453044
0.567869	-0.63361
0.550019	-0.474719
0.0933315	-0.0153728
-0.187826	0.168746
0.104804	0.213505
0.312687	-0.415427
0.508816	-0.152755
0.255238	0.0113248
0.446853	-0.408387
0.186064	-0.0357466
0.301349	0.0150793
0.486155	-0.753192
0.278894	-0.0036767
0.0762403	0.255089
0.121539	-0.750387
0.0294589	-0.333621
0.0159298	-0.00409966
0.0606825	-0.0363104
0.158385	-0.0650965
-0.0438402	0.0456264
0.0802468	-0.0205717
-0.172045	-0.195286
-0.0623895	-0.00593617
1.07775	-0.778481
0.107985	-0.0216256
0.200927	-0.295271
-0.0880186	-0.452801
0.0824285	-0.0367916
0.0790484	0.0108273
0.0656434	-0.0253626
0.0768757	0.0522603
0.398456	-0.0402942
0.154823	0.0454638
0.202427	0.162598
0.550409	0.712312
-0.244654	-0.0305764
0.07965	0.0159342
-0.155069	-0.0486657
0.0890692	0.0571631
0.247247	0.0431396
0.0447639	-0.0146627
0.00570497	-0.0243401
0.11648	0.0300905
0.0515169	-0.605195
-0.119017	-0.721717
-0.148949	0.679978
0.162968	-0.26585
-0.0265129	-0.118421
0.48969	-0.420292
0.263295	0.467865
-0.00686237	-0.0413443
-0.1464	0.0824741
0.0765651	-0.10441
0.094042	0.145627
-0.0141736	-0.872581
-0.24017	-0.048648
-0.0087345	0.10013
0.0527177	0.0152553
0.232684	-0.144021
0.0560369	0.0109532
0.128772	0.0123634
0.0942598	-0.186197
0.378595	-0.807041
0.392006	-0.323548
0.219037	-0.162541
0.114386	0.0193532
0.110284	-0.0140712
0.519723	-0.702393
0.302076	-0.0915882
0.236884	-0.0529474
0.0661057	0.0336164
0.169529	-0.135294
0.0110923	-0.245587
0.259129	-0.127642
0.051396	-0.446509
0.337965	-0.044108
0.0734233	0.459461
0.126346	-0.0400061
0.107234	-0.0692695
0.2138	-0.00848931
0.101364	-0.0239224
0.0631904	0.0411331
0.0186085	-0.00840367
0.245415	0.0869419
-0.0567072	0.532204
0.189277	0.0147584
0.420425	-0.0666661
-0.123178	-0.121321
0.048447	-0.0575562
0.193182	-0.0591864
0.0797002	-0.057649
0.278344	-0.0462105
0.0524064	-0.404903
0.0444975	-0.0312222
0.01549	-0.0483921
-0.0101719	0.483218
0.138383	-0.0466501
0.181692	-0.238078
-0.139414	0.0466225
0.138652	0.106066
0.256025	0.0624416
0.123077	0.0199126
0.303521	0.0431158
0.147861	-0.0996437
0.148133	-0.0554148
-0.120601	0.402945
0.0999649	0.0811903
0.03828	-0.0110434
0.00456356	-0.00387225
0.147751	0.00207748
-0.100604	-0.625389
0.0367248	-0.0403981
0.275918	-0.361126
0.0407711	-0.0799738
0.0733359	-0.0103473
0.200921	-0.232325
0.192217	-0.0526475
0.181241	0.0453578
0.144436	0.0102795
0.355579	0.0508686
0.0392765	0.0415634
-0.0752843	-0.0191767
-0.16027	-0.0761627
0.0586614	0.0390028
0.301776	-0.0124746
-0.111622	-0.0930873
0.287331	0.122019
-0.0318263	0.274943
0.0949023	-0.0128735
0.233736	-0.124081
0.128604	-0.0618943
0.21276	0.120299
0.151487	-0.0327933
-0.00832353	-0.0428078
0.258594	-0.299057
1.44793	-1.19976
0.074861	-0.108383
0.137795	-0.181949
0.145395	-0.037334
-0.134027	0.0549546
-0.60417	0.838574
-0.0857139	0.0547163
0.174862	-0.0110127
0.01893	-0.0167464
0.0194416	-0.0478759
0.147286	0.060867
0.0038175	-0.02721
0.964444	-0.913606
0.0183073	0.0561839
0.0168771	-0.0493631
1.91454	-0.92153
0.0828247	-0.436437
-0.402411	0.440092
0.183094	0.00325497
0.0865183	0.00826817
-0.0640311	0.00779144
-0.247641	0.106107
0.181549	-0.154096
0.0202311	0.38086
0.436793	0.0575587
1.13017	-0.259135
0.0237426	-0.225398
0.0628993	-0.102131
-0.0709361	-0.0769132
0.795556	-0.841104
-0.160507	-0.050459
-0.0468951	-0.0254227
0.296449	0.00876243
0.363683	-0.474905
-0.143039	-0.110116
0.0305355	-0.0648045
0.0661045	-0.0863181
0.0733111	0.0273783
0.0602035	-0.0750983
0.0893509	0.0532702
0.0241307	-0.0127911
0.0251059	-0.0187056
0.00626386	-0.060086
0.867774	0.107267
0.757111	-0.0179786
-0.106169	0.192926
-0.140362	-0.115422
0.213236	0.0534606
-0.02732	0.00767755
-0.147763	0.0228228
0.970109	-0.336832
0.0837982	-0.0593465
0.201028	-0.223704
0.0665376	-0.0663685
-0.096769	0.0858378
-0.0423124	-0.0161611
0.0659375	-0.0755538
0.938694	0.114539
0.0503812	-0.0958088
0.0661204	0.0222269
-0.019976	-0.0522681
-0.268985	-0.0236164
0.216634	-0.0334523
0.0682119	-0.0230909
0.119092	0.0232761
0.210074	0.0240036
0.290806	0.00454024
0.0977733	-0.0215702
-0.195147	0.269102
0.201807	-0.0103775
0.363996	-0.0371677
0.148029	-0.124768
0.124772	0.0321786
0.0199997	0.0433794
0.0476997	-0.00103621
-0.28999	0.535253
0.0670613	-0.128075
0.0474824	0.275562
0.0208874	-0.152057
0.0519953	0.0730102
0.0168206	0.0550503
-0.0286799	0.0627485
-0.00155042	0.0263052
0.089792	0.0102369
0.19611	0.0128665
0.344984	0.0548691
0.084317	0.25967
0.62086	0.410617
0.0323612	-0.105726
0.178023	-0.0547262
0.209622	0.0569156
-0.82475	1.41808
-0.199873	0.0250743
-0.228831	0.140254
-0.0478629	0.0830971
0.0386228	-0.00264871
0.0843701	-0.00933577
-0.520557	0.419014
0.490991	-0.282692
0.0236488	-0.0309106
-0.201477	0.0944154
-0.162654	0.0560664
0.00597975	-0.0304741
0.0176638	0.00159489
-0.104195	0.261778
0.248523	-0.171194
-0.217522	0.161405
0.00073779	-0.102746
0.0709157	-0.0370849
0.0110866	-0.0575644
0.513503	-0.112127
-0.16325	-0.131805
0.0321771	-0.00990747
0.937588	-0.425203
0.637341	-0.371892
0.0576478	-0.0268936
0.0497801	0.194098
-0.0888167	0.153847
0.284967	-0.0842946
-0.0903406	0.188557
0.195185	0.00961637
0.556428	0.12501
0.0316935	0.00493011
-0.0651484	0.324459
-0.0107556	0.0615505
-0.0873001	-0.167272
0.00188081	-0.0996769
0.181982	0.00850538
-0.0764641	-0.050888
0.0725908	-0.0675297
0.0531185	-0.075135
0.040232	0.0927464
0.000752248	-0.00789989
0.155691	-0.0155138
0.126059	0.0498053
-0.0729773	0.049537
-0.00178627	0.0374856
-0.178556	-0.00404233
0.730121	-1.33847
0.392452	-0.398366
0.020735	0.0994275
0.149902	-0.0584934
0.205418	0.0010434
-0.105067	-1.15058
-0.0905771	-0.0443814
-0.0501638	0.0926864
0.239111	-0.0340747
-0.0449406	-0.0226726
0.0246812	-0.02506
0.236822	0.0194818
0.594792	-0.0124915
-0.00187041	-0.0248894
0.623192	-0.0776022
0.111727	-0.0398141
0.144287	-0.0134581
-0.255774	0.0143476
-0.00366699	-0.136795
0.00215044	0.0253475
0.037032	-0.0696383
0.0612688	0.022559
0.0552176	-0.0039913
0.203168	-0.0360698
0.399981	-0.115991
0.0364492	-0.00854973
-0.0351261	-0.0770112
-0.0176494	0.0134968
0.220598	0.0944405
0.0206227	0.161269
0.168809	-0.00966434
0.0486015	0.0169376
0.39185	-0.01182
0.0416773	-0.0990224
0.481899	-0.164426
0.00868058	-0.0595295
0.0969816	-0.0493738
-0.0149176	0.0367087
0.0756294	-0.00617752
0.0796406	-0.189039
0.113426	-0.0628022
0.0454424	0.0249926
-0.00420525	0.0318873
0.112893	-0.039512
0.0758619	-0.0188403
0.1158	0.0400823
-0.165963	-0.0845027
0.0831744	-0.0302326
0.112944	0.0289225
0.052591	-0.028357
0.327786	-0.137504
0.306674	-0.272307
0.0861473	-0.119736
-0.0272438	0.0687234
-0.0443662	0.074467
-0.11678	0.0890949
0.0212331	0.0785052
-0.04309	-0.137455
0.0259963	-0.00236526
-0.0958768	0.211793
0.042065	0.00872845
0.0631578	0.0507408
0.273831	-0.261757
0.206188	-0.0466596
0.0614821	0.170919
0.18145	-0.133152
0.326556	0.204661
0.444201	-0.084292
-0.0159072	-0.0117159
-0.244071	0.102084
0.00236542	-0.0807015
0.616477	-0.176546
0.284998	-0.43733
0.0282853	0.0330588
0.0429886	-0.341039
0.156528	0.0229912
0.6751	-1.12523
-0.208055	0.029519
-0.0405971	-0.288403
0.058707	-0.0312481
0.287311	-0.030483
-0.0832475	-0.19852
0.14554	0.0362025
0.437269	-0.0741242
0.290423	-0.0595358
0.521741	-0.134888
0.166539	-0.0944031
0.415871	-0.150242
-0.0101983	-0.0071097
0.366482	-0.0105465
-0.0807606	-0.00855439
0.175724	-0.146321
0.0796648	-0.0457571
0.076444	-0.0100592
-0.31012	-0.141691
0.0152962	-0.0191952
0.0237131	-0.044371
0.112503	-0.0748882
0.272917	-0.0561583
0.152904	0.019357
-0.108506	0.237078
-0.123371	0.0412514
0.273018	-0.0621249
-0.259943	-0.0719618
1.16621	-0.68093
0.0809823	0.047025
0.155329	0.00893964
-0.179311	-0.0892919
0.0546137	0.0340222
0.170948	0.00661085
0.336248	0.00330012
0.206408	0.0502207
0.253514	0.139817
0.113933	-0.0263493
-0.0144844	-0.0368935
0.281124	0.107886
0.329812	-0.0443402
0.0838326	0.0791889
0.858147	0.541214
0.0299131	0.163819
0.105883	0.339503
-0.0443985	-0.0911818
-0.0683459	0.0151826
0.127331	-0.0146079
-0.167718	0.0831669
1.61464	-0.742824
-0.0286353	-0.0342253
0.643003	-0.528175
0.19491	-0.0671895
-0.00593995	0.0449869
0.110415	-0.0528387
0.389872	-0.575001
0.197277	-0.0289926
-0.0999323	-0.00345823
0.092322	0.187759
0.328754	-0.380292
0.0881574	-0.0150141
0.0436772	0.0466341
0.182182	-0.0251129
-0.0331807	-0.0161704
0.139427	0.0508542
0.127116	-0.0718971
0.0462367	0.0424786
0.226921	0.0601126
-0.26687	-0.00307364
0.376616	-0.343574
0.0699181	-0.101786
0.308035	-0.0375585
0.186216	0.00936838
-0.257315	-0.0436456
-0.1655	-0.101346
0.243469	-0.0116819
1.47441	-1.38131
0.351451	-0.548971
0.161355	0.128486
0.00359992	-0.0529002
0.411202	-0.10396
0.108041	-0.017537
0.0361042	-0.0438941
0.0630103	-0.0116017
0.0699373	-0.0988752
-0.0137592	-0.0511366
0.167674	-0.0566278
0.585869	0.256091
-0.0592837	0.343413
0.134164	-0.046646
0.0886114	-0.156451
0.173186	-0.256749
0.152589	-0.149469
0.155649	-0.0184978
-0.0337997	0.0730438
0.102195	0.0324448
0.249785	0.0254748
0.289475	-0.0427389
0.423642	-0.670068
0.092215	0.0218119
0.12704	0.0657185
0.432257	-0.277946
0.188832	-0.085855
0.00462354	-0.462019
1.43994	-1.48776
0.0284776	5.06e-05
0.199192	0.269468
0.232201	0.00521492
0.0437496	0.0658797
-0.0614477	-0.0656733
0.146827	-0.456704
0.0438074	-0.152237
0.0308212	0.0354455
0.00264779	-0.00529795
0.0980419	-0.156159
0.158441	-0.229134
0.0939939	-0.115582
-0.24996	0.120107
-0.518985	-0.113767
-0.0653351	-0.0588076
-0.00862497	0.461652
0.0692037	-0.0393157
0.11853	-0.102872
-0.663014	0.257882
0.260366	-0.269942
0.166381	-0.153281
0.745219	0.389282
-0.0680966	0.0630115
0.102307	-0.0152652
0.245361	-0.062117
0.380213	0.0105001
0.416189	-0.0464515
-0.271083	-0.314092
0.0967135	0.0614916
-0.0522352	0.437082
0.276287	-0.00631202
-0.0678475	0.449014
0.308143	-0.545805
0.0723165	0.0239718
0.302195	-0.107433
0.0263176	0.0291502
0.0865635	-0.0329505
-0.00760923	-0.00357364
0.368391	-0.0547094
0.313896	-0.575958
0.00491364	-0.082862
0.186511	-0.142265
0.0565363	-0.0155989
0.117123	0.0275081
1.09032	-0.624198
0.0630993	-0.11515
0.152331	-0.0799938
0.00495858	-0.0211209
-0.215425	-0.0263571
0.177975	-0.138686
-0.379053	-0.665824
0.0862937	7.74e-05
0.246892	0.00212176
0.377893	-0.00355772
0.251625	-0.00454777
0.0753715	0.0425617
0.216118	0.0447092
0.119331	-0.0798984
-0.000582016	-0.0254322
-0.0807208	-0.05042
0.0117548	0.00615536
-0.128451	0.107701
0.0800693	0.0145905
0.325128	0.0327608
0.0950057	0.0851581
0.228227	0.00769989
0.0121896	0.139758
0.328426	-0.175775
-0.0969602	0.0617746
0.221361	0.0293425
0.147252	-0.0719782
-0.0469608	0.19783
0.198983	0.0508763
0.173102	-0.0268288
0.17562	0.020906
0.226795	0.00290578
0.776404	-0.666531
0.245644	-0.108834
-0.0143615	-0.067212
0.166748	-0.0257912
0.306498	-0.106637
0.104475	-0.0440639
0.105116	0.00993122
0.247729	-0.107933
0.00428569	-0.0174148
0.22781	0.00650161
0.130575	-0.200903
0.131519	-0.00222621
0.138665	0.00458354
0.182812	-0.104583
-0.246123	-0.0954256
0.100531	0.0300551
0.154981	0.0181482
0.516671	-0.0206993
0.121162	-0.0876311
0.316022	0.0255372
0.230325	-0.0215625
0.485874	-0.0364371
-0.0862899	-0.280559
-0.100173	-0.0774616
0.0227776	0.0235212
0.278631	-0.00924686
0.16438	-0.441459
-0.197828	0.058479
0.154773	-0.129283
-0.12199	0.208491
0.277748	0.0181898
0.138535	-0.200098
0.425868	-0.313017
0.512777	-0.0540211
0.243827	-0.0416302
0.835195	-0.0487943
0.102876	-0.0470394
0.32933	-0.422046
0.0387284	0.0328294
0.0950229	-0.0287578
-0.20393	0.0476508
0.236018	-0.112191
0.132407	-0.00873237
0.197521	-0.0646706
0.0400118	0.00674167
0.411461	-0.35603
0.0630954	-0.0666529
0.0766458	-0.00456512
0.316909	-0.282461
0.026297	-0.180341
-0.165534	-0.22807
0.0575878	-0.199607
0.00449183	-0.0111577
0.0122368	0.016026
0.0928476	0.0298691
0.202209	0.00525392
-0.862051	0.765346
-0.216653	0.347888
-0.0735053	0.134117
0.0836013	0.041871
0.301438	0.0238071
0.141249	-0.106201
0.565701	-0.854143
0.123583	0.00199856
0.285585	0.0266409
-0.309525	-0.00172435
0.490359	-0.658023
0.112769	0.126661
0.0713277	-0.119289
-0.0826836	-0.00884923
0.282985	0.0391475
0.036177	0.0250817
0.186299	0.0472943
-0.0468355	0.0256613
0.161304	-0.0306428
0.13923	0.0388279
0.0764728	-0.135335
0.200193	-0.175909
0.115355	-0.0895304
1.08299	-0.0549146
-0.0698912	-0.1912
0.229275	-0.0443161
0.100451	-0.0603182
0.135914	0.0578417
0.243247	-0.621481
0.0589195	-0.226451
-0.40212	-0.102696
0.158584	-0.00744969
-0.215654	-0.451835
-0.0412423	0.0540736
0.353617	-0.375745
-0.0193469	0.0206008
0.152982	0.0274551
0.295996	0.0414452
0.153756	-0.355884
0.132638	0.102227
-0.0668696	-0.0885192
-0.0363339	0.0943845
0.335426	0.020989
-0.461342	0.252727
0.00361364	-0.0465993
0.207915	-0.00559921
0.132143	-0.0652748
0.0916622	-0.0459204
0.210937	0.00261405
0.0221853	0.0836278
0.0699116	-0.000328618
-0.334782	-0.40435
-0.259131	-0.14512
0.0430864	-0.0468754
0.545568	-0.0354694
-0.0219224	-0.199697
0.208534	-0.113916
-0.000594396	0.0905377
0.0456843	-0.0373338
0.228143	-0.132091
0.140845	0.0785224
-0.16797	-0.00789434
-0.0199966	-0.0161896
0.299537	-0.14942
0.191948	0.0234227
0.16492	-0.144996
0.074067	-0.0208522
-0.018355	0.200409
0.152548	-0.0293343
0.105386	-0.051748
0.209335	-0.127952
0.0548259	0.00795773
0.0871266	0.00893222
0.361492	0.030409
0.206066	0.0515545
0.157939	0.0477053
0.547273	-0.381606
-0.00326698	-0.0320684
-0.0634695	0.0236178
0.000788034	0.022239
0.288336	-0.405342
0.198511	0.0966804
0.0854738	0.0863875
0.173998	-0.00596232
0.641451	0.190953
0.308867	-0.533873
0.127918	-0.0548878
0.0649221	0.00223488
0.152258	0.0560762
0.220747	-0.0589709
0.151621	0.0371372
-0.0476106	-0.0890031
0.0474593	0.282065
-0.0917968	-0.00091445
0.159482	0.028965
0.00972233	-0.0186658
0.0135767	-0.0443861
-0.369015	-0.235039
-0.0461289	0.000936865
0.0787604	-0.0550534
0.0639618	-0.166656
0.0986355	-0.0290295
-0.0119721	-0.0727767
0.119926	-0.0301604
0.0417591	0.15721
0.100551	-0.106401
0.0724059	-0.0191162
0.095002	0.0377671
0.246903	-0.0341469
-0.0351427	0.0541356
0.51792	0.222212
-0.45663	0.725234
-0.0196216	0.301212
0.172504	-0.125092
0.10363	-0.022861
0.087892	-0.0280003
-0.15392	0.088529
0.159485	0.0603867
0.0145837	-0.226747
0.0278322	0.0647695
0.283153	-0.158894
-0.115233	0.0494225
0.362785	0.00799585
0.0145039	0.0923642
0.167906	0.0861817
0.092581	0.149894
0.58819	-0.322019
0.143911	0.186514
0.206434	-0.0081871
0.185497	0.00796757
-0.193118	-0.729017
0.0452213	0.103362
0.0794663	0.0119994
-0.00562979	0.144563
0.177241	0.124388
0.118343	-0.0698219
-0.0222821	-0.0301676
0.0873318	-0.0733667
-0.89867	1.97986
-0.0682249	-0.0943827
-0.170728	0.292957
0.079898	-0.0906242
-2.62045e-05	-0.025938
0.0871213	-0.12347
0.11138	-0.0743409
0.0797096	0.0361468
0.0928786	-0.0168502
0.0902686	0.085636
0.336339	-0.465793
0.212072	0.00754066
-1.03229	0.739426
0.790593	-1.04158
-0.0360618	-0.141168
0.033836	0.0205217
-0.0229487	0.0599237
0.268068	0.0665935
0.181331	-0.0400505
0.25718	-0.037278
0.703962	-0.112215
0.0287503	-0.0238124
0.480576	-0.0708584
-0.169985	0.169106
-0.0666764	0.224322
0.495879	0.145928
0.0922041	-0.325456
0.328422	0.00558478
-0.142276	0.150341
0.0641493	0.14056
0.151276	0.0809634
0.762708	-1.06354
0.0128902	0.0230435
0.148206	0.0294627
0.179593	-1.01081
0.324814	-0.227286
0.0856418	-0.0305706
0.0774303	0.118299
0.0471874	0.197969
-0.846414	0.947323
0.355922	-0.363619
-0.113341	-0.286119
-0.144434	0.23661
0.145824	-0.00825697
-0.337602	0.41463
-0.0645134	0.0350852
0.483984	-0.0168328
0.0244656	-0.0297198
0.414474	-0.439557
0.19655	-0.0110482
0.362982	-0.00474383
0.410438	-0.11613
-0.164237	0.0572824
0.160782	-0.0430906
0.67009	0.0144229
-0.133513	0.00089414
-0.0316111	-0.0547195
0.136249	-0.0124004
0.0459901	-0.0437522
-2.01244	1.41945
0.107694	-0.00819882
0.884553	-0.977131
0.0406928	-0.00642626
0.0977893	-0.0322078
0.104363	-0.0079169
0.371669	-0.106351
0.00722325	0.0776623
0.0880426	0.131518
1.27162	-1.23544
0.149605	0.00249739
0.10729	-0.00275092
0.246876	0.0250928
0.0235641	0.00771387
0.180912	-0.0205462
0.396118	-0.0375772
0.0143337	-0.020442
1.34452	0.0516821
0.203794	-0.0360007
-0.000864522	-0.0416197
0.0756717	-0.00788805
0.104057	-0.0850102
0.208105	0.00100474
0.211976	-0.0169511
0.0618381	-0.034727
-0.071042	0.114137
0.047616	-0.292035
0.0476157	-0.0150736
0.0665466	-0.00590983
0.292684	-0.0663796
0.243231	0.00249528
0.596271	0.015214
0.364509	0.0334514
0.327278	0.0488493
-0.0281733	0.041195
0.820589	0.0253033
0.90909	-1.42959
0.109379	-0.744326
0.272869	0.0702871
0.255833	-0.189863
-0.129075	0.210569
-0.235343	0.042645
0.0718999	0.0706381
0.145726	0.0088388
1.33482	0.038447
1.1819	0.0274326
0.0645106	0.106085
0.764947	-0.454701
0.00763871	0.0197836
0.14393	-0.0242761
-0.178031	0.193394
0.289606	-0.321032
0.135259	0.0432314
0.197669	0.00716161
0.202873	-0.00850138
0.334099	-0.0756322
0.142038	-0.00853244
0.480995	-0.0463148
-0.120075	0.0478827
0.0247266	-0.0652305
0.0759684	-0.174789
0.107238	0.00293311
-0.223019	0.1649
0.028721	-0.0402674
0.0628267	-0.00404654
0.108873	-0.826836
0.0675679	-0.0289423
0.164173	-0.115174
0.0677731	-0.0131162
1.16136	-0.0211185
0.357079	-0.142211
0.404715	-0.15097
0.101846	-0.0239479
0.272069	0.00836649
0.299061	-0.100802
0.171249	0.0398271
0.148954	0.0547544
0.129643	-0.0498889
0.086561	-0.00474422
0.0748218	0.040936
0.151042	0.0460314
0.31564	0.00837697
0.141917	0.144598
-0.0312201	0.121923
0.0459041	0.0501839
0.78919	-0.396391
0.101436	0.150236
0.367405	0.0180519
0.0740953	0.125631
0.222901	-0.212396
0.393474	-0.00901615
0.152634	-0.0218083
1.05979	-0.0169081
0.152337	0.166888
0.218462	0.173663
0.011007	0.147295
-0.0359983	0.121913
-0.0089096	0.202998
0.18787	0.0173562
0.00359705	0.0754987
0.727814	0.0576276
0.139296	-0.0743671
0.441235	-0.624301
-0.0887778	-0.0122112
0.0335764	0.228959
-0.0692402	-0.0554836
0.167146	-0.143352
0.185536	-0.127072
0.137252	0.0102191
0.0769853	0.00685208
-0.0110456	-0.119568
0.229494	-0.104212
0.671891	-0.87232
0.0166164	0.00704301
0.149751	-0.123779
-0.139932	0.00227611
0.0215302	-0.0285636
0.245324	0.0134451
0.19318	-0.151704
0.113502	-0.00302656
0.208878	-0.153141
0.0400993	0.0263813
0.213412	0.137706
-0.118084	0.136173
0.331579	-0.0463746
0.0892523	-0.527136
0.299259	0.0119767
-0.0120468	-0.106866
0.918913	-0.069633
0.371715	-0.997837
-0.0851075	-0.469942
0.188628	-0.0883448
0.564263	0.0588669
0.480679	-0.480593
0.203435	0.014537
0.411885	-0.11269
0.0789578	0.0627651
-0.0841032	0.177925
0.492806	-0.214483
0.223934	0.00635749
-0.0183334	0.140427
0.264751	0.0374453
0.0322619	-0.0623877
0.149596	-0.0258172
0.220333	-0.0129239
0.11046	-0.0938452
0.244153	-0.0217072
0.231829	-0.0584349
0.353936	0.0136748
-0.0532466	-0.0544334
0.199229	-0.0334325
0.22645	-0.0854767
0.0875179	-0.0686983
0.273417	-0.13801
0.230864	-0.0448007
1.06316	-0.314161
0.0400732	0.0266124
0.0173201	-0.053912
0.0251214	-0.0708176
-0.0395316	0.0422129
0.093469	-0.0295806
0.225568	-0.0357594
0.157959	0.0705555
-0.596103	0.376145
-0.103872	0.109894
0.295576	-0.00582306
0.0917969	-0.0592227
-0.0154077	-0.00157723
0.195913	0.0198913
0.133276	0.00726132
0.159674	-0.171292
0.0626606	-0.0397569
0.27808	-0.0127075
0.345404	-0.0414478
0.123534	-0.0669157
-0.1548	-0.0880251
0.147261	0.443309
-0.0890385	0.083665
0.121526	0.112727
0.260221	-0.0204349
0.374878	-0.0510566
-0.0134288	-0.00757366
-0.131541	0.00366161
0.186537	-0.0350987
0.0701017	0.000329589
0.199342	-0.244416
0.130685	-0.0148941
0.21739	-0.00157671
0.420361	0.0340141
0.241198	-0.0469112
0.129069	-0.0386939
0.137208	0.00436633
0.044729	0.0269331
-0.603054	-0.169775
0.275616	-0.389888
0.0231433	0.0462623
0.0320247	-0.116086
0.0215214	-0.0731025
0.43447	-0.0755329
0.0852576	-0.0664835
0.289114	-0.148759
0.275594	-0.0901154
-0.164059	0.401095
0.198123	-0.21522
0.0669455	-0.0231018
0.3059	-0.0739201
0.375371	0.0684471
0.0881607	0.0235781
0.161351	-0.0232556
0.0458669	0.0251867
0.391231	-0.0121258
0.088477	-0.041893
0.261344	-0.0298919
1.01843	-0.0142727
0.174748	-0.00212379
0.233475	0.00609424
0.627453	-0.0386095
0.330173	-0.0882278
0.295245	-0.0344703
0.260102	0.0309262
0.0997787	0.0192396
0.339669	-0.0386853
-0.0429459	-0.00646436
-0.126567	0.110596
0.0838862	0.1213
0.380894	-0.0783628
0.264622	-0.0682477
0.127841	0.471512
-0.40996	-1.24285
-0.0713025	0.139363
0.504554	-0.0538838
0.301625	-0.501861
-0.00284899	0.0305684
0.215003	-0.0616287
0.0768357	-0.0164076
0.305756	0.0902874
0.177012	0.0264227
0.163132	-0.0254164
-0.267582	0.0221534
0.0267598	0.0745779
0.186334	-0.327171
0.426569	-0.580618
0.340281	-0.323681
0.494129	-0.194078
0.137212	-0.0606199
0.872838	-0.863343
0.460805	-0.541181
-0.0457083	0.0422461
-0.0233221	0.0843402
0.266327	-0.119663
0.162054	-0.0220971
0.323013	-0.0324525
0.104306	-0.0470581
0.0640306	-0.0166338
-0.180788	0.180425
0.122567	-0.198198
-0.168233	-0.300026
-0.0751412	-0.318702
0.182417	-0.0915615
0.0950744	-0.0839895
0.0882601	-0.119417
0.115897	0.0410735
0.0310352	-0.0602088
0.270543	0.222635
0.415765	-0.203451
0.312145	-0.160085
0.0808804	0.052698
-0.00441881	-0.00644653
0.13383	-0.00535111
0.265947	-0.0619736
0.0350789	-0.0046461
0.48212	-0.529325
0.0824668	-0.0468497
0.23151	0.0409867
0.153653	-0.0415861
0.213774	-0.00220809
0.583966	-0.218838
0.262328	-0.0246085
-0.151528	0.0204795
-0.109396	0.0710616
0.256465	-0.0118098
0.168278	-0.0200816
0.362857	-0.00340616
0.0469028	-0.155684
0.0876613	-0.00478445
-0.0302125	0.249631
0.213155	0.0432211
0.118304	0.0375325
0.238708	0.168986
-0.403994	-0.179738
0.344524	-0.0879903
0.177435	0.137679
0.246774	-0.0329203
-0.00670331	0.137198
0.208401	0.0417069
0.15135	0.0456173
0.549282	0.0455089
-0.0918816	-0.0231466
0.0597741	0.11716
-0.11871	0.0453472
0.00495301	-0.0511012
-0.446699	0.0979246
0.139455	-0.0838729
0.211294	-0.0335073
0.231683	-0.0642312
0.148858	-0.0234078
-0.0182219	0.0478042
0.741799	-0.0634245
0.371652	-0.262213
0.0588043	-0.0657926
0.284118	0.114203
-0.225051	-0.233414
0.127699	0.000160421
0.311504	-0.0531326
0.141526	-0.0757558
-0.00244183	-0.114705
0.426105	-0.103973
0.363133	-0.223556
-0.323511	-0.181428
0.248751	-0.333744
0.200958	-0.0575003
1.18929	-0.00627693
0.137581	-0.00700618
0.243572	-0.297632
0.211696	-0.0724135
0.26392	-0.0223156
0.23687	-0.0307342
0.195922	0.0457005
0.220246	0.0353515
0.0300992	0.00355089
-0.0843197	0.0851553
0.414044	0.0551174
0.276901	-0.0561897
0.26128	-0.0362454
0.142935	-0.172047
-0.0808359	0.0650114
0.355633	-0.209453
0.0413987	0.0124256
0.023143	-0.0232686
0.160899	-0.0573363
0.507503	-0.35842
0.447558	0.144668
0.0448111	0.0176876
0.026035	0.0106862
0.113541	0.0119391
0.190467	0.0596105
0.0287591	-0.0364226
0.52654	0.00515027
0.855112	-0.51308
0.137244	0.438739
0.315991	-0.0133927
0.0751749	0.0638478
0.425553	-0.180647
0.0726369	-0.00630809
0.203951	0.105634
0.1731	-0.0127607
0.381682	0.106639
0.796209	-0.426959
0.10952	0.00508716
-0.0749124	-0.89088
0.161578	0.00526707
0.740511	-0.0186807
0.0843335	0.00222618
0.086413	0.0668182
0.162193	-0.0401266
-0.0705384	-0.141142
0.0901115	-0.0162334
-0.128617	0.0444821
0.704035	0.00761341
0.748213	-0.352745
0.178597	-0.624656
0.220511	-0.0286924
0.0681116	0.0510432
0.0746019	0.117934
-0.012963	0.0804138
0.013403	-0.241546
0.049953	0.0348569
0.169522	-0.032855
0.195823	-0.0367067
0.289624	-0.0163564
-0.00989633	0.0100672
0.0940575	-0.0549935
0.248853	-0.0684183
1.42534	-0.0376617
0.175289	-0.0161211
0.278398	-0.0159916
0.0737649	0.0617406
1.56108	0.0316965
0.183937	0.0630594
0.120308	-0.025813
0.374805	-0.105675
0.304886	0.104197
0.0482368	0.0824738
0.130697	-0.0224325
0.0796308	0.0371216
-0.0125817	0.0142495
0.441908	-0.0290553
0.24397	0.0602787
-0.106374	0.119871
0.0321004	0.0487713
0.0188214	-0.0337449
0.257129	0.00639464
0.620682	-0.0109824
-0.0601975	0.101916
0.462679	0.0804632
-0.0495703	0.170123
0.648942	0.0671918
0.0918485	0.0472755
0.308316	-0.118144
0.23216	-0.0182295
0.118473	0.0552068
0.150784	-0.0449269
0.397702	-0.0504996
0.0886816	0.202151
0.326496	-0.00977006
0.277957	-0.291381
-0.430973	-1.27887
0.0389663	0.14071
0.358723	-0.15819
0.146418	0.0337926
0.146667	-0.000121088
-0.123549	-0.0407108
0.621589	-0.330443
-0.161088	-0.186957
0.205281	-0.0360378
0.132047	-0.0425736
0.0555882	-0.204186
0.130405	-0.015507
0.0541583	-0.0127544
0.189193	-0.0205447
0.364321	-0.315727
0.25349	0.0585595
0.37705	-0.0275628
-0.0682725	0.0102416
0.148024	-0.0348815
0.232114	0.0142369
0.121601	-0.0100803
0.096976	-0.110756
0.0798375	-0.0625292
0.237819	-0.277546
0.222688	0.0071377
0.407086	0.394467
0.0550621	-0.148979
0.276019	-0.0842722
0.137062	0.226415
0.137574	0.0885402
0.131223	0.0561539
0.23864	0.0651495
-0.245448	-0.761808
0.272067	0.00752002
0.123751	0.0282625
0.00930698	0.0552186
0.171729	0.037077
0.145756	-0.0254522
0.610248	-0.225439
0.548579	-0.00841173
0.0787839	0.0410628
0.818468	0.0190437
0.437037	-0.0640581
0.0420952	-0.0140514
0.189443	0.0085806
-0.130134	-0.0348125
0.151551	-0.0189305
0.216492	-0.0255378
0.127063	0.0145559
0.195638	-0.0431538
0.34542	-0.395689
0.824195	-0.884439
0.024665	-0.037796
0.212891	0.0783487
0.091239	-0.0754451
0.259665	-0.0364499
0.223217	-0.0934776
0.116405	-0.0561867
0.111899	-0.0228479
-0.105349	0.0580804
-0.0329262	0.0360881
0.101102	-0.0650228
0.0762402	0.0236384
0.380854	-0.108467
0.548969	-0.187129
0.379209	-0.501829
0.198525	-0.115629
0.197919	-0.0135555
0.132839	0.0899917
0.275121	0.0355805
0.343621	0.00769192
0.277806	-0.0537102
0.210082	-0.0729112
0.0833159	-0.118972
0.206547	0.0192441
0.238775	-0.0913175
0.121324	0.0698018
0.431227	-0.222263
0.268258	0.011824
0.371113	-0.329243
-0.433085	-0.188437
0.441136	-0.0719355
0.251938	-0.00205099
-0.1661	0.795394
0.171709	-0.361361
-0.000136912	-0.0162871
0.49818	-0.0298914
0.330177	0.00376639
0.161441	0.00443792
0.353094	-0.0086901
-0.00120359	0.341756
0.110829	0.0135143
-0.0072329	0.0778506
0.930949	-0.746794
0.15471	-0.116807
0.382214	0.0200595
0.313644	-0.092917
0.106711	-0.0133014
-0.0854894	0.0447443
0.655672	-0.961981
0.0993914	-0.055431
0.171952	-0.104028
0.324115	-0.367715
0.359452	-0.264827
0.195739	-0.0630454
0.26979	-0.277779
0.172004	-0.0125988
-0.0717532	0.186799
0.0846757	-0.0102112
0.0408128	-0.0200021
0.0592913	-0.0510221
-0.0180032	0.0132057
0.0653626	-0.0694251
-0.0181309	-0.00209932
0.1733	-0.0104268
0.0482269	0.0603459
0.151369	-0.0255482
-0.536964	-0.63801
-0.00250841	-0.0625566
0.0917195	-0.0181474
-0.0188315	0.0429508
0.252645	-0.0523598
0.285151	0.0330891
0.10881	0.0347877
0.478978	-0.0173342
0.727503	-0.089003
-0.136712	0.0446467
0.0298679	0.0431779
0.179139	0.0152129
0.120109	-0.0384738
0.267648	-0.0259116
0.482548	-0.452846
0.810368	-0.167627
0.2211	-0.0904364
-0.0137512	0.273515
0.0517314	-0.124751
0.934602	-0.000766361
0.348299	0.0168045
0.150791	0.0650515
0.0885487	0.063583
-0.0580534	0.170415
0.229725	-0.0387236
0.0555567	0.107906
-0.106203	0.077723
0.17258	-0.00970957
-0.138302	0.00827864
-0.279856	0.997876
0.179906	0.0904589
0.0253521	-0.0301888
-0.0733417	0.110598
0.13277	0.0951035
0.341664	-0.0125507
0.109421	-0.0245345
0.361054	-0.0175896
-0.136159	0.115083
-0.221933	0.0582431
-0.327894	0.638808
0.24286	0.00386125
0.307371	-0.307469
0.0533116	-0.02705
0.959595	-0.461115
-0.05211	0.0894515
0.180626	0.0267909
0.0847662	-0.0395852
0.167918	-0.0921154
0.400198	-0.0722796
0.502834	-0.122378
0.0808278	0.0340296
0.0018517	-0.00804789
-0.218469	0.121971
0.0134351	-0.0385953
0.684926	-0.155645
0.198129	-0.592687
0.146342	0.0556374
0.630236	-0.795622
0.101989	0.0150426
0.175756	-0.103156
0.170922	-0.00567389
0.0800818	-0.0591613
0.27434	-0.0339892
-0.108125	-0.0397918
-0.0285924	0.0516018
0.0246715	0.0108525
0.291748	-0.458651
-0.0121907	-0.0438459
0.497927	-0.00368633
0.349175	-0.170256
0.263134	0.0182427
0.0728054	-0.10711
0.289472	-0.0246409
0.219272	0.02427
0.195837	-0.0502527
-0.0985826	0.0286939
0.115177	0.0465073
0.150208	0.0149294
0.298709	-0.0387102
0.244372	-0.00665807
0.206204	0.0188165
0.168014	0.00234787
0.0530971	0.0255259
-0.182649	0.246396
0.136999	0.222975
0.132461	-0.0905359
0.0886694	0.0105176
-0.0314472	0.0147633
0.244135	-0.0449599
0.305199	-0.000945521
0.540582	-0.128911
0.396696	-0.0484125
0.385497	0.0188128
0.244557	-0.0452255
0.173818	-0.0622878
0.413305	0.0163196
0.193712	-0.00652025
-0.0723898	0.0746839
0.242215	-0.0741301
0.110315	0.0158783
0.16	-0.0827591
0.0465289	0.0452828
-0.0488572	-0.012865
0.405155	-0.180451
0.0941295	-0.101051
0.0876816	0.024482
0.0583886	-0.027
-0.0118093	0.00622969
0.308232	-0.47537
0.367783	-0.589511
0.503666	-0.0742108
-0.0594565	0.0169117
0.0465082	-0.00674869
0.0844077	-0.0216907
0.265023	-0.13594
0.973411	-1.06278
0.195783	-0.0291904
0.922043	-1.23844
-0.00332977	0.075716
0.199258	-0.0931737
0.219117	0.0393761
0.760199	-0.121448
0.232798	-0.027726
0.0477642	0.0248847
0.195103	0.0880373
0.0396085	-0.0215913
0.259413	0.0236943
0.359149	-0.0283284
0.200805	0.0604832
-0.113194	0.0618128
-0.249786	0.091312
0.118305	0.073458
0.136437	-0.0814924
0.191746	-0.0274279
-0.0947832	0.360997
0.0249432	0.0607273
0.0896833	0.0402242
0.141065	-0.152452
-0.0893807	0.115588
0.110945	0.00943852
0.512616	0.0088286
-0.0122533	0.146105
0.146762	-0.179441
-0.259735	0.512685
0.114704	-8.7e-05
0.150113	-0.0140872
0.0600185	-0.022116
0.225083	-0.123608
0.00906047	0.0562166
0.653304	-0.195915
-0.014565	-0.0956344
0.202727	-0.075756
-0.0332822	0.0415666
0.696934	-0.529586
0.0419831	0.0040144
0.580437	-0.640394
0.146768	-0.124749
0.173746	0.0530748
0.00213499	0.020484
0.281346	-0.0677285
0.257775	-0.197607
0.62037	-0.346009
0.115483	0.0396925
0.220028	-0.201507
0.0558452	-0.184298
-0.0553733	0.0867587
0.328407	-0.120143
0.0743896	-0.051367
0.161243	-0.025069
0.373253	-0.0347484
0.160709	-0.0605479
0.072106	0.0446155
0.11761	0.0825741
0.19881	0.116197
-0.0147997	0.000516206
0.30239	0.0130341
0.206358	0.126896
-0.172503	1.13361
0.131109	-0.0854726
-0.140091	0.124794
0.0728245	0.0769803
-0.0874879	0.0202394
0.266029	0.00646204
0.0211695	0.142259
0.080573	-0.0472605
0.0536598	0.0100424
0.160581	0.141631
0.133611	0.046371
0.0131365	0.0465092
0.355878	-0.0163721
-0.0897391	-0.07425
0.104892	-0.0278915
0.155627	-0.0644065
0.297826	0.00694687
0.591412	-0.312093
0.214243	0.036688
0.00630552	-0.0285325
-0.0485489	0.00931158
0.254444	-0.165569
0.245802	-0.109343
0.301296	-0.0144832
0.0833388	0.00673762
0.203338	-0.0177611
0.0354909	-0.0210997
0.151367	-0.0142525
0.153348	-0.0383834
0.228339	-0.113687
0.269766	-0.0663611
0.275167	-0.189591
0.331333	0.0793362
0.6307	-0.158562
0.0330805	0.00397883
0.0446907	-0.0167802
0.330268	-0.0386629
0.107675	-0.084928
0.687782	-0.149229
0.0510065	0.0663763
0.0697953	0.0306292
-0.0298714	0.127569
0.318252	-0.0531918
0.00374468	-0.0365972
0.401892	-0.0525599
0.35044	-0.207714
0.0645693	0.0528591
1.46055	-0.00645108
0.390917	-0.109134
0.478098	0.0109872
-0.0331539	0.0146193
0.256746	-0.172735
0.217865	0.0879935
-0.044231	0.180017
0.28394	-0.0263381
0.113929	-0.0202961
1.44902	0.0332439
0.102694	0.00985189
-0.10296	-0.0658797
0.267578	0.156215
0.202702	0.0510831
0.350312	0.0874972
-0.338504	1.12328
0.61113	-0.119542
0.0925866	0.0780349
0.218091	-0.00702486
0.27131	0.00753532
0.0973056	-0.0577448
0.184207	0.0127874
1.88153	0.12482
0.318916	-0.359674
0.215037	-0.0717199
0.190141	0.0279004
0.17059	0.025852
0.0747999	-0.0168672
0.194729	0.0666608
-0.0179824	0.0636202
0.393712	-0.0790423
0.0749163	0.0185756
0.236655	-0.631866
0.176834	-0.131865
0.0448234	-0.071468
0.105159	-0.0131882
-0.0836506	0.148882
0.0743583	-0.00848983
0.10933	0.002186
-0.343256	0.580463
0.39514	-0.139927
0.062912	0.035
0.25921	0.0243007
0.495393	-0.0595432
0.262089	0.00959767
0.0674092	-0.0266845
0.212783	-0.025081
0.108051	-0.0433552
-0.110898	0.00603396
0.331356	-0.0171684
0.183142	-0.0297906
0.0660439	0.0622157
0.310595	0.177949
0.284389	-0.070752
0.236328	0.0865263
0.407515	-0.0961565
0.172556	0.0756567
0.148546	0.0500337
0.201519	0.035874
0.424332	0.0178941
0.20892	0.0528495
0.180065	0.0296295
0.137992	0.00952351
0.26433	-0.029723
0.137857	0.00936617
0.161152	-0.0770745
0.130375	0.0152382
-0.0181397	0.0358617
0.062972	0.064442
0.0673601	0.00142168
0.136912	0.00679747
-0.0103813	0.227907
0.00141199	0.113342
0.055172	-0.0239645
0.0544907	0.0588163
0.11002	0.0033816
0.083109	0.0927844
0.379904	0.0388633
0.0539209	-0.0122411
-0.0395177	0.237114
0.433332	-0.226491
0.237923	-0.00219302
-0.104665	0.224498
0.0860753	-0.0161852
0.120687	-0.0101145
0.188698	-0.0260923
0.683516	-0.152785
0.0550134	-0.0346488
0.190523	-0.00017015
0.331518	-0.0688074
0.13062	-0.0845022
0.0326361	-0.0254626
0.0660567	-0.0168577
0.560774	-0.0498698
0.295095	-0.0511151
-0.106687	0.0629378
0.163116	-0.0134532
0.170476	-0.156357
0.163796	0.0507062
0.544635	-0.0582159
0.0744628	0.0308104
0.684523	-0.152704
-0.0705069	0.0546302
0.0898379	0.0077696
0.103262	0.0584599
0.039768	0.0302508
0.454173	-0.216687
0.280486	-0.187605
-0.0253673	-0.0963004
0.143771	-0.0127231
0.183315	0.197098
0.089684	0.00458824
0.119681	0.0482125
0.181928	-0.0156622
0.271211	0.149794
0.0729326	-0.0442886
0.270933	0.0128884
0.170477	0.0824083
0.161064	0.103225
0.35745	0.0474497
-0.117115	-0.00960779
-0.0291372	0.0901949
0.262283	0.003524
0.0563903	0.0526766
0.40898	0.00300417
0.24503	-0.00786297
0.0227726	0.151068
-0.148359	0.130537
-0.0794393	0.0723817
0.0639275	-0.0270193
0.135263	0.0538504
0.150228	0.103663
0.319907	-0.0260792
0.351684	-0.0273216
-0.0244493	0.130112
0.0885908	-0.248476
0.13027	-0.008888
0.37817	-0.24937
0.0300104	0.00335904
0.327459	-0.144526
0.0481872	-0.113969
0.15848	-0.00356038
0.175354	-0.0480023
-0.0986722	0.0674419
0.286301	-0.147544
-0.294838	0.42832
0.324039	-0.233695
0.105771	-0.0398056
0.0616609	-0.059851
0.0161779	-0.0259431
-0.0522989	0.000300261
-0.139112	0.0796723
0.663392	-0.345018
0.130263	-0.0825493
0.00124581	0.033637
0.101208	-0.00505965
0.203243	-0.0229138
-0.055267	-0.0604125
0.0509091	0.0320159
0.115723	-0.00546986
0.0375009	0.0593474
0.201706	0.0846315
0.619922	-0.0382003
0.190756	0.243989
0.0508717	0.0274915
0.235672	0.108638
0.087014	-0.00413851
0.0870762	-0.00841588
0.365185	0.00392325
-0.219381	0.28462
0.393162	0.482419
0.174192	0.172687
0.226325	0.025925
0.397674	-0.0411068
0.323081	0.0714241
0.233937	0.00744142
0.872173	0.25124
0.298416	-0.343564
0.38005	-0.127286
0.78073	0.369674
-0.110901	0.142264
0.141967	-0.0340956
0.0402493	0.141797
0.144166	-0.0498022
0.467625	-0.441918
0.309948	-0.118374
0.766706	0.291785
0.165207	-0.217296
-0.0854762	0.0768194
0.231853	0.0102164
0.408333	0.0525116
0.321832	-0.100641
0.0473671	-0.0406952
-0.151319	-0.0428182
0.187451	-0.0800878
0.161003	-0.0636915
0.122672	-0.239423
-0.270927	0.395211
0.242585	-0.10913
0.046531	-0.0311398
0.208245	-0.0430391
0.426032	-0.0488663
0.435657	-0.18953
0.130866	-0.153288
0.459089	-0.597293
0.111388	-0.0673914
0.239538	-0.0304234
0.33902	-0.000952031
0.595348	-0.1779
0.0661395	0.076428
0.0293651	-0.0818905
0.184622	0.000946604
0.064433	0.0706784
0.178715	-0.916807
0.262269	-0.0145764
0.371249	0.0544099
0.307042	0.0277122
0.158799	0.0557927
0.292119	-0.0927022
-0.103677	0.020567
0.000902142	0.15809
0.24922	-0.171198
0.262934	-0.0162746
0.0933143	-0.017431
0.115476	0.0102532
0.110954	-0.0255295
0.16031	-0.0259299
0.264791	0.0287898
-0.208354	0.254013
0.313963	0.00932951
0.331273	-0.00501726
0.341612	0.0417229
0.517393	-0.206785
0.363655	-0.171104
-0.0973942	-0.0030135
0.1068	0.00484246
-0.00139642	0.194694
0.13201	0.000485801
0.352372	0.0181727
0.499288	0.24639
0.432362	-0.0840111
0.0673705	-0.030129
0.194065	-0.0278648
0.144948	0.333563
-0.00696026	0.0840216
0.150078	0.108231
0.209979	-0.11561
0.455094	-0.219615
0.0713984	-0.0720211
0.190507	-0.00443432
0.00781767	0.0261677
0.477679	-0.106143
0.166266	0.0098776
0.488136	-0.0406735
-0.126169	0.168377
-0.0255243	0.401441
0.228033	-0.0651827
0.0502217	0.120789
0.196139	0.167859
0.277671	-0.0736698
0.107083	-0.0554528
0.323419	-0.0213612
0.0430463	0.0244508
0.153078	0.169561
0.363639	-0.0534223
0.627818	-0.404189
0.128207	-0.00168991
0.223186	-0.0797877
-0.287608	0.357361
0.336449	-0.0149469
0.0105431	0.204231
-0.0627424	-0.0539874
0.0704637	-0.0185426
-0.0684531	-0.00581236
0.0399995	0.0105446
0.257304	0.01753
0.403605	-0.0997901
0.203109	-0.0310599
0.268431	0.00852312
0.315413	-0.00592942
0.092793	-0.00801756
0.483645	0.0160311
-0.0806708	0.239952
-0.00489553	-0.0335536
0.19526	-0.020452
0.0443278	-0.0228765
0.46389	-0.284355
0.252815	0.0396446
-0.172028	-0.00245674
0.362832	0.00947091
0.116075	0.107434
0.0668354	0.0835628
0.628744	-0.315543
-0.138255	0.155709
0.176805	0.0957352
0.173584	0.0722078
0.125826	-0.210491
0.383202	-0.604674
0.357257	-0.397701
0.155861	0.0194378
0.269839	-0.0189925
0.082513	-0.00752816
0.209434	-7.16e-06
0.0320067	0.0261291
0.161241	0.195994
0.1827	-0.0152538
0.0336041	0.0176646
0.125117	0.025032
0.387223	0.0179363
-0.144173	-0.369121
0.0285076	0.298052
0.344867	0.0667289
0.142143	-0.00351644
0.143782	-0.235931
-0.113579	-0.0176282
0.0828462	0.00901766
0.337592	-0.00720684
0.0148946	0.0343901
0.421793	-0.173432
0.465121	-0.58332
0.0511917	0.0168895
0.176292	-0.0772625
0.0978319	0.00535646
0.153013	-0.0210945
0.278515	-0.0165551
0.319739	-0.109776
0.24769	-0.0619562
0.256133	-0.0249216
0.0675507	0.023181
0.112134	0.0216599
-0.543241	0.59257
0.188804	0.0291624
0.122947	-0.0252472
0.257391	-0.00916389
0.211327	0.0521301
-0.119237	0.0991006
0.206979	-0.0454497
0.415297	-0.158152
0.0147422	0.0563169
0.0136071	0.110133
0.295294	0.0170284
0.207109	0.0931197
0.301422	-0.0315121
0.141135	-0.0432479
0.0252085	0.0358588
0.0440001	0.0161119
0.0965286	-0.0357601
0.318041	-0.0669218
0.312419	-0.13085
0.0987996	-0.00077859
0.462649	0.0116838
0.151265	-0.127527
0.319009	0.00193879
0.500163	-0.0447736
0.00746455	-0.0177774
0.312834	0.059493
0.102518	0.000318842
-0.0241359	0.0803976
0.473823	0.0414446
0.342586	-0.0501973
0.0865984	-0.0345485
0.216187	-0.0372675
0.31392	0.0288929
0.143031	-0.0275868
0.313589	-0.000621677
0.0355402	0.0162683
0.100036	-0.00877128
0.285471	0.032473
0.274758	-0.0740278
0.0836641	-0.0203724
0.192079	0.0447107
0.169616	-0.125194
0.340286	-0.00152236
[truncated: 2,858 more rows]

## Sheet: Main_figure_3
Figure 3a	Figure 3b	Figure 3c	Figure 3d
Difference in annual avg. precipitation delivered by SDE50	Difference in annual % of SDE50 precipitation per total precipitation	Difference in frequency of annual average SDE50	Difference in annual avg. intensity of SDE50
79.3916	8.56279	399.634	-0.263514
4.08857	1.46397	335.268	-0.150909
-0.325424	0.423701	477.902	-0.225884
-27.9728	-0.137864	344.707	-0.457353
14.1053	2.25778	341.659	-0.274173
-32.0795	-18.0176	107.415	-0.269488
-1.77559	0.0350174	438.39	-0.220067
-1.50137	-0.157476	399.049	-0.210933
-1.58978	0.0745188	425.829	-0.263627
-7.72801	-0.739188	440.22	-0.243651
-2.64801	-0.505462	499.146	-0.30535
-20.5789	-1.56178	385.805	-0.415406
-11.2671	-6.22734	341.317	-0.224628
-7.49784	-0.875985	518.024	-0.322621
1.49403	0.341265	465.829	-0.210396
-0.643442	-0.055869	465.805	-0.231564
-4.97593	-0.456777	501.317	-0.326387
-1.81962	-0.276973	373.098	-0.156687
12.985	1.78021	376.537	-0.28693
-5.61084	-0.669796	439	-0.242368
42.2738	2.57822	64.0732	0.0392326
-1.07243	-0.212138	42.0488	-0.0521338
30.0945	2.29574	40.0488	0.0223643
1.11537	0.220242	34.1951	-0.0407621
2.3302	0.336602	25.0732	-0.0253452
0.818402	0.655461	17.561	-0.0178986
0.454081	0.0861542	38.0732	-0.0445247
-0.801349	0.0197342	41.2195	-0.062325
26.4968	2.39479	51.2927	-0.095219
-2.33534	-0.453967	60.7317	-0.131767
-1.10059	-0.199594	55.3659	-0.0914367
0.522233	0.0578493	47.8293	-0.0688661
-0.68219	-0.0285774	28.0976	-0.0479198
0.451182	0.0792352	53.3415	-0.0807644
2.20747	0.396969	48.439	-0.048424
-0.774477	-0.23364	27.0732	-0.0639474
4.04692	0.597254	36.561	-0.0418982
-1.27164	-0.266165	41.9268	-0.0899419
0.446789	0.0483959	9.78049	-0.0114987
80.8913	4.4521	94.9512	-0.0211732
0.759572	0.255416	29.8049	-0.0464454
1.65363	0.227929	39.5122	-0.0660839
0.733193	0.0790561	13.6829	-0.0177707
1.0078	0.211229	58.9756	-0.144388
128.319	13.7168	162.22	0.0992745
0.282448	-0.00128445	31.4878	-0.0525997
1.49339	0.434096	29.7561	-0.0348427
-0.182629	-0.0851419	23.9512	-0.0311297
-0.413051	-0.082083	37.4146	-0.0594788
40.3662	3.76724	96	-0.0515109
-0.495414	-0.23957	30.1463	-0.129529
0.715489	0.148172	37.3171	-0.0649497
30.2618	4.82032	91.3902	-0.0776487
-1.13918	0.0240105	56.4146	-0.108232
-1.74506	-0.449433	40.7561	-0.0798685
-2.0474	-0.552503	56.7317	-0.0978008
0.505058	0.14144	27.4146	-0.0117601
0.168412	0.044147	35.6585	-0.0723462
-3.71644	-0.339083	429.171	-0.291136
-6.38815	-0.338027	438.366	-0.290801
1.91402	0.283454	38.3415	-0.0858579
6.3054	1.95736	30.8049	-0.0478059
-0.961796	-0.23391	25.0488	-0.0558926
-2.23015	-0.395427	41.7073	-0.119388
0.848391	0.238677	33.2683	-0.0447314
16.4852	1.91165	52.8537	-0.00644986
4.89914	0.18715	27.5854	-0.0185374
0.106715	0.088334	39.7317	-0.0920425
-0.67206	-0.115022	62.7317	-0.128827
1.73765	0.250858	40.2195	-0.0691797
0.328857	-0.0343182	53.6098	-0.130108
0.0651797	-0.017747	60.9024	-0.103004
21.4008	0.708444	36.0976	0.00189486
-0.0633789	-0.140737	36.4878	-0.056352
0.151504	0.0484834	41.878	-0.0739381
-0.76022	-0.156636	32.3659	-0.0733598
0.0637157	-0.0367534	40.2439	-0.0918142
-0.118863	-0.100287	49.2683	-0.0933585
0.139856	-0.102068	34.6829	-0.0527847
1.90201	0.155727	71.3415	-0.120335
1.52026	0.369272	39.1463	-0.0433724
0.446241	0.0562081	56.3902	-0.0942606
0.0614278	0.0303185	44.3171	-0.0393622
0.510114	0.137432	28.3902	-0.0599812
-3.86057	-0.680269	32.5854	-0.0491435
66.029	5.43493	113.756	0.0295736
-38.8509	1.43756	67.3415	-0.23923
-0.80134	-0.096088	29.5122	-0.0615084
6.87602	-4.32498	33.439	-0.080173
-3.61457	-0.503444	40	-0.129827
6.1625	1.57166	38.5122	-0.0613144
43.3376	1.88521	79.4878	-0.177698
0.808693	0.196509	46.5366	-0.0890871
16.8974	2.41463	50.2927	-0.0785047
0.393476	0.0709049	49.3171	-0.0927022
-0.929952	-0.186732	58.7317	-0.111817
69.526	4.94176	118.146	-0.0492437
0.830894	0.033775	48.4634	-0.0890537
-1.6543	-0.242366	60.0244	-0.149895
33.8752	4.12915	55.3902	-0.0250761
55.4496	3.24811	74.6341	0.00499321
0.955395	0.25344	21.3171	-0.0346339
-0.218626	-0.336756	21.561	-0.0334207
2.55395	0.397484	30.0488	-0.0567511
0.566659	0.0369685	17.3171	-0.0392813
-2.11918	-0.295753	39.5366	-0.100331
0.80972	0.306316	11.7805	-0.0136169
0.8948	0.149664	25.6829	-0.0359088
34.2571	6.28634	81.5854	-0.0405585
0.099541	0.0540801	23.2683	-0.0425005
12.0447	1.82981	28.0732	-0.0270644
26.8922	2.87281	52.8537	-0.0278132
-0.877301	-0.0458428	21.439	-0.049239
-0.168127	0.0951893	35.8537	-0.11404
0.381608	0.0716199	44.8537	-0.0976289
-0.909524	-0.337394	34.7073	-0.0804706
-0.65309	-0.0338722	33.8049	-0.128106
-0.066695	0.189371	51.4878	-0.126014
-2.10327	-0.40402	33.0244	-0.0850121
-21.6997	-5.93093	-15.7805	-0.0383844
-0.106151	0.0784394	22.439	-0.0513007
0.606674	0.215477	49.0732	-0.102159
2.6846	0.495517	53.7317	-0.0437557
4.24817	0.650946	20.122	-0.0392322
-0.933426	-0.16415	27.8049	-0.0724
-0.767527	-0.214296	29.6098	-0.0974854
0.464604	0.075348	4.60976	-0.0101528
-1.11032	-0.0121762	24.878	-0.086026
5.63079	1.8032	40.5366	-0.103797
40.4881	6.5302	85.122	-0.0928156
34.9995	0.759085	37.9024	0.0500508
0.326425	0.0687671	16.8293	-0.0666985
1.66523	0.12488	27.4146	-0.0508944
81.0705	2.40865	89.4146	0.00720871
-54.984	-2.3289	-26.122	-0.143013
1.23189	0.101524	44.0488	-0.0889547
-0.146637	-0.204823	27.7561	-0.0526874
-0.644764	-0.368515	29.6098	-0.0520199
-2.0315	-0.327566	18.6341	-0.05458
16.3824	0.761492	29.8537	0.0863461
1.76131	0.223322	67.2683	-0.114829
-0.198106	-0.142001	30.439	-0.0641305
-0.584735	-0.0722791	15.0488	-0.0450407
5.59451	0.601656	48.6341	-0.120396
-0.305493	-0.0589298	18.1707	-0.0505067
1.08634	0.0937983	58.1951	-0.136093
2.29785	0.545691	34.1707	-0.079297
19.7661	6.39691	58.2195	-0.0544174
1.78937	0.51972	17.6585	-0.0359333
0.000402009	-0.118584	28.7805	-0.0659384
-0.392329	-0.0828603	22.3659	-0.0378402
0.965887	0.103887	29.9756	-0.0491752
107.836	7.77067	110.829	-0.0974381
3.07743	0.525255	39.2683	-0.0916469
1.0015	0.0908008	34.3659	-0.10344
-0.446506	-0.17922	22.0732	-0.0958324
6.12212	0.860753	21.9024	-0.0515753
1.61292	0.471118	14.2439	-0.0173347
0.201912	0.0585395	13.4146	-0.0364365
7.03592	2.03157	38.2927	-0.0283795
-0.205301	-0.0213526	45.122	-0.109136
-6.90373	-2.58739	44.6829	-0.0910233
-2.17228	-0.159385	30.6829	-0.132013
0.751199	0.208435	32.3659	-0.0634542
3.34237	0.580815	35	-0.0792182
0.329582	0.0917223	30.878	-0.0607701
0.391059	0.0626915	42.9756	-0.103906
-1.28165	-0.018945	48.439	-0.0967393
8.04098	0.212251	58.4146	-0.133487
-18.8079	-3.12754	18.9756	-0.142353
-3.32021	-0.377296	45.4146	-0.147621
-0.975842	-0.1527	68.6341	-0.150315
0.431578	0.140484	59.9512	-0.123721
0.300214	0.0689853	41.8537	-0.0834738
1.03668	0.0318241	31.7073	-0.106586
-2.26081	-0.208502	26.561	-0.0807543
0.83302	0.0938698	50.5854	-0.151351
12.3565	2.0549	35.3902	-0.0339489
-0.784419	-0.26754	18.1707	-0.0394874
-1.25848	-0.288171	37.7073	-0.114691
-4.04442	-0.602135	28.878	-0.150056
0.346802	0.100998	34.7317	-0.0845683
8.06074	2.68717	56.1463	-0.118576
7.85093	0.753411	35.0976	-0.0667948
-0.164294	-0.15412	38.6098	-0.0832989
10.4674	-0.443632	32.9512	-0.0447102
1.24896	0.215621	40.7317	-0.0805986
0.264155	-0.00561703	47.1707	-0.128024
4.3128	1.17392	56.4634	-0.164888
0.267244	0.128534	46.3415	-0.168229
-49.9531	-2.28375	27.8049	-0.301148
-8.33968	-0.687149	34.1951	-0.14536
-0.77043	-0.253264	23.1463	-0.0748507
0.945689	0.274584	11.122	-0.0271694
0.477308	-0.145437	47.5854	-0.0845076
16.8767	3.41805	48.4634	-0.0490304
1.0636	0.121249	33.4146	-0.0843403
16.9643	1.61578	34.9024	0.0120994
0.390611	0.0986523	12.3171	-0.0272341
-0.98043	-0.250355	17.4146	-0.0646175
0.663704	0.2004	9.41463	-0.0237292
0.227334	0.00484065	37.6585	-0.0870638
0.836995	0.0886279	33.6585	-0.0788904
0.518609	0.0433539	61.3902	-0.124049
-0.168542	0.00778039	34.9024	-0.0865058
-0.122946	0.0575964	25	-0.0756205
0.0824305	-0.0208328	28.6098	-0.0559957
1.14184	0.0122927	28.7317	-0.0817768
0.645478	0.0678575	24.4634	-0.0531374
-0.367343	0.00151439	39.4878	-0.125274
4.97766	0.888077	58.6341	-0.0292441
-0.360609	-0.0769987	62.439	-0.188173
-1.49705	-0.422984	54.6829	-0.128689
1.15214	0.280619	52.122	-0.0975678
4.03102	1.58769	28.2927	-0.0597515
0.54467	0.0704579	29.4878	-0.0716151
-0.985886	-0.122364	31.5122	-0.0948421
1.37776	0.156896	27.5122	-0.0380694
1.55492	0.265976	20.1707	-0.0332475
7.55638	1.21984	24.439	-0.00387069
98.5369	9.07274	120.122	0.0344059
0.583478	0.0625552	27.5366	-0.0513341
0.287185	0.123095	25.8049	-0.0852142
0.220363	-0.0567655	41.6829	-0.11603
-15.8685	-0.337109	-1.09756	-0.0234994
-71.9637	-8.32325	0.243902	-0.141625
-1.84046	-0.382575	4.68293	-0.0351802
0.380208	0.108895	33.9512	-0.0953506
1.02536	0.149277	28.5122	-0.0652925
-2.22328	-0.110247	16.4634	-0.0952072
-3.11132	-0.322159	31.8293	-0.153412
1.04497	0.16356	49	-0.114843
60.072	6.37462	117.561	0.0244446
-0.326486	-0.038621	36.439	-0.148071
0.0114718	-0.0917252	40.3659	-0.114645
210.927	8.10935	154.878	0.00480086
20.6534	3.09725	44.8293	-0.0493809
-4.55589	-2.03272	6.39024	-0.0652509
0.330869	0.0518654	23.6098	-0.0720449
0.292009	0.0412955	26	-0.0733592
2.02608	0.175095	3.26829	0.0010621
-5.92583	-1.17407	5.68293	-0.0551408
1.36936	0.169486	23.9512	-0.0688827
3.00424	-0.931544	39.439	-0.113013
0.960125	-0.0218816	49.0488	-0.109684
8.35066	1.24434	138.317	-0.263821
0.0252268	-0.0451662	26.4634	-0.0982669
0.59849	0.141819	17.0732	-0.0525637
1.06632	0.141674	31.2927	-0.078493
49.0563	6.32201	103.488	-0.00265372
1.88413	-0.106287	23.3902	-0.0625874
-0.151332	0.0225073	18.1707	-0.0154446
16.9389	-0.106593	54.0732	-0.0459862
10.6209	1.99567	81	-0.0695038
-0.862361	-0.383128	51.2195	-0.0667753
-1.932	0.120743	39.0976	-0.120164
1.0862	0.164651	23.3659	-0.0622887
1.86325	0.159575	31.4146	-0.0229062
0.272457	0.108548	23.9512	-0.062028
1.19141	0.157642	27.8049	-0.0680643
-1.27964	-0.163907	17.7073	-0.0515849
0.248644	0.165802	33.6585	-0.102561
3.03723	0.254153	17.6341	-0.0272036
0.43642	-0.0489745	124.415	-0.287214
-4.80412	0.088537	380.805	-0.341016
-5.36268	-1.08837	8.7561	-0.0352357
1.3645	0.271427	39.6585	-0.0961386
-1.10205	-0.125556	29.8537	-0.118218
1.39235	0.116623	26.8293	-0.0854735
3.61887	0.251514	42.4634	-0.128583
10.7009	1.71775	137.902	-0.288174
0.240662	0.0665537	10.8049	-0.0289318
-1.0124	-0.279131	21.7561	-0.0887697
2.59828	0.412649	20.0488	-0.0722418
-1.46223	-0.195337	18.1463	-0.066415
-1.47419	-0.211906	5.46341	-0.0216384
0.206513	0.153309	13.4878	-0.0368177
-16.588	-1.16094	457.707	-0.564985
-11.6506	-0.935034	47.0732	-0.10391
-0.341063	-0.175386	39.2927	-0.150004
1.75677	0.268542	32.9756	-0.0774171
-0.600003	-0.267619	13.1951	-0.0964099
-1.63925	0.0917689	83.0732	-0.14232
-0.700305	-0.190642	29.6829	-0.071535
-1.63177	-0.275524	32.0732	-0.107634
-20.7453	-0.780775	442.805	-0.46403
1.08629	0.260023	47.9512	-0.185089
0.0526962	0.0341485	20.3902	-0.0438856
-132.398	-3.36555	29.5366	-0.2908
3.59793	0.393227	50.2927	-0.0906453
-0.739506	-0.229094	65.7317	-0.175565
0.753226	0.209482	30.1463	-0.080423
-0.777515	-0.0713283	35.4634	-0.0888409
-0.678913	-0.154119	16.878	-0.0553986
0.468013	0.116954	17.0244	-0.0374041
-81.1137	-5.79402	-16.1463	-0.1681
2.71185	0.493765	15.2195	-0.0242101
-1.81229	-2.64392	10.7805	-0.0282298
6.26892	0.568771	16.9024	-0.00155796
-0.980359	-0.222452	22.3415	-0.0731528
0.942754	0.157662	9.04878	-0.0203048
2.22836	0.245944	43.5854	-0.128865
0.390355	0.0488791	27.2683	-0.104386
-1.9536	-0.232122	40.561	-0.126453
0.656216	-0.0165204	29.4146	-0.119741
-0.358969	-0.0311062	55.6341	-0.186265
-1.59793	-0.798214	16.9756	-0.127064
-22.424	-4.14929	9.19512	-0.160211
-2.74465	-0.087323	59.878	-0.140786
-0.786636	-0.16919	30.3659	-0.148937
0.505142	-0.149046	35.0244	-0.105715
-66.5391	-8.54132	-15.7073	-0.172614
0.639467	0.0963159	54.3415	-0.0823935
-1.30387	-0.359719	16.122	-0.0801127
0.875378	0.188946	39.3415	-0.121055
0.3572	0.0686786	32.8537	-0.0726066
1.76799	0.26917	24.9756	-0.0891039
-87.5693	-5.59879	-1.65854	-0.166315
67.2417	3.06254	86.0244	0.0692466
-1.85586	-0.234439	33.6341	-0.117924
-15.2649	-1.44281	42.1951	-0.0798529
-3.00841	-0.434818	4.12195	-0.0562974
0.499682	-0.00344549	35.7561	-0.0956176
0.332929	0.0282843	23.7317	-0.0566699
0.615796	-0.0601667	24.0976	-0.0501412
1.88439	0.353161	36.561	-0.112331
2.24137	-0.152117	45.9756	-0.074857
2.63359	0.382198	28.1707	-0.059439
2.63938	0.27236	16.9268	-0.0461879
0.177008	-0.00164003	2.60976	-0.00797527
1.3018	0.520612	51.0732	-0.127703
2.19661	0.59412	21.6098	-0.057667
1.5573	0.168075	26.0488	-0.0703828
53.2207	2.75976	90.4878	-0.00957625
34.2341	2.76045	90.9268	-0.124978
-0.205695	-0.394387	12.2683	-0.0465463
-11.1834	-0.970147	23.4878	-0.21684
0.398603	-0.0169683	35.7073	-0.0949524
37.8656	1.67444	94.8537	-0.0826728
-6.31778	-1.2115	24.1707	-0.0285814
-0.287127	0.0523763	29.0488	-0.0754063
-0.115086	-0.160873	41.7073	-0.152361
35.9007	1.77346	53.7561	0.00697505
2.84352	-0.293665	40.2683	-0.0483881
0.407434	0.129974	33.5366	-0.0853059
0.899502	0.237853	37.7317	-0.0550037
0.262488	-0.0575968	14.3171	-0.0336892
1.85628	0.273657	46.1463	-0.138092
2.25361	0.752439	12.8293	-0.0493409
1.47645	0.275003	31.0732	-0.113724
2.86522	0.461385	16.4634	-0.0620549
0.832718	0.0155513	36.878	-0.0770031
-3.51503	-0.486606	31.2683	-0.170963
0.0201144	0.0302157	35.4878	-0.153548
-6.1154	0.331419	43.4146	-0.158911
11.4624	0.749072	41.4634	-0.0395087
-0.228556	-0.0755851	33.1463	-0.0957227
0.54609	0.00741243	12.2439	-0.081366
49.6753	6.41547	104.659	-0.0509817
49.3718	3.9476	60.1951	0.0749445
-0.639806	-0.115101	21.0244	-0.0820052
1.81028	0.368666	30.1951	-0.053493
5.0482	0.143178	30.5854	-0.0637236
31.4256	7.25025	63.6341	0.0169264
0.654464	0.138825	28.9268	-0.064618
-2.418	-0.427523	3.97561	-0.0176319
-43.7487	-0.627138	55.5366	-0.25545
-1.47546	-0.433267	11.2927	-0.085362
1.95375	0.333947	30.3171	-0.0697474
-1.31503	-0.141406	31.6585	-0.125174
1.14074	0.316163	19.1707	-0.0734958
-1.95691	-0.536541	17.1463	-0.051657
0.241116	0.953367	396.683	-0.605216
2.35706	0.423928	29.3171	-0.103759
-1.73599	0.0142015	27.1951	-0.111802
-2.97763	-0.431828	8.29268	-0.0708838
-5.80918	-0.229786	26.3171	-0.107023
0.567721	0.0187993	16.8049	-0.0414377
29.4345	2.42239	133.902	-0.128131
0.411038	0.0196856	22.5854	-0.0730194
0.486932	0.104836	15.3415	-0.04669
-3.3332	-0.120618	42.561	-0.109413
15.1214	1.33894	58.0976	-0.0728535
3.67008	0.428872	44.6341	-0.126119
-0.44368	-0.148396	34.7317	-0.0690507
-0.868362	-0.133063	34.6098	-0.0848454
1.86305	0.163509	41.3415	-0.124697
5.0836	-0.173826	18.3415	-0.11858
0.749196	0.049589	20.6341	-0.0714323
1.13171	0.0904593	14.2683	-0.0695312
-1.66412	0.131082	23.5366	-0.173368
10.4897	0.500203	21.8049	-0.123487
1.71373	0.40528	39.2683	-0.142025
0.284027	-0.0787164	19.2927	-0.0348175
-0.193	-0.00812516	15.3902	-0.0562571
0.506022	-0.239847	15.2927	-0.0220499
0.0779514	-0.00398176	10.4146	-0.0497073
-3.14492	-0.657855	14.0732	-0.0610874
-0.205619	-0.0504237	15.0244	-0.0704479
1.10956	0.407324	32.1707	-0.120342
-0.307506	-0.08479	12.5854	-0.0437198
1.60474	0.129974	35.3171	-0.108596
0.86717	0.146755	15.8049	-0.0433555
-0.34561	-0.0847497	19.5854	-0.065926
-0.137662	0.0488621	32.1463	-0.0342483
-0.46561	-0.0303209	26.9512	-0.113488
0.10329	-0.123072	15.5366	-0.0424943
-1.21106	-0.193047	16.6585	-0.0482381
0.455993	-0.49186	18.0488	-0.0850892
5.73487	0.502668	16.8537	-0.0600399
14.5129	0.670233	44.7561	-0.292798
-1.01553	-0.168824	23.8293	-0.0871253
-0.611285	-0.464932	17.7073	-0.0568449
-0.0789925	-0.0729037	37.122	-0.125955
-4.44647	-0.50075	29.2195	-0.11199
2.11328	0.131529	7.53659	-0.00251407
-0.322823	-0.077633	20.2439	-0.074066
0.674118	0.0185644	22.7561	-0.0719391
-0.7067	-0.0834897	15.0976	-0.0735375
0.540623	0.0793825	26.2439	-0.031904
1.8431	0.0984878	85.561	-0.154217
-10.2049	-0.129903	36.9268	-0.165091
0.335541	0.237115	23.3902	-0.206223
6.03172	-0.0539776	39.0488	-0.0346368
-13.7771	-1.53085	-0.146341	-0.0903106
0.602231	0.28626	44.2927	-0.114046
3.67939	0.167699	23.4878	-0.0514197
-3.79668	-0.553337	23.7073	-0.0404332
-4.42267	-0.742052	91.9024	-0.119452
-16.1664	0.30849	33.9268	-0.303909
7.38074	1.76015	55.8049	-0.0676616
-0.193994	-0.0251503	33.561	-0.115283
3.50681	1.46415	23.9024	-0.091568
6.87999	-0.482227	6.5122	0.0055018
19.1099	3.6933	96.1951	-0.0119216
5.62242	0.582562	50.4634	-0.0502843
7.75927	1.2872	23.5366	0.0098736
-1.59006	-0.102647	14.2439	-0.0925219
17.1282	0.741809	64.6585	-0.10389
3.70788	0.678388	36.9512	-0.0537059
-1.72971	-0.212183	29.878	-0.143397
7.1054	0.523404	47.4878	-0.0697003
7.5739	0.295256	51.4878	-0.113766
2.10146	0.675963	23.0732	-0.0714849
49.0087	2.92375	43.9756	0.132502
12.8666	1.71742	86.8293	-0.069271
6.67983	-0.171054	46.7561	-0.057847
-3.01465	-0.212001	30.3415	-0.100145
2.74035	0.568822	19.7073	-0.0800743
0.0939086	0.0128073	22.5854	-0.0988975
0.729387	0.165894	22.2439	-0.0956333
-0.0202293	-0.0372859	25.122	-0.12353
8.13225	1.22093	28.8049	-0.0708272
0.308995	0.00530744	14.2195	-0.0570002
-12.8737	-0.257295	24.561	-0.0227847
4.90074	0.286447	12.3171	-0.0171597
0.331913	0.0580285	33.4146	-0.132955
-0.225974	0.0120149	31.0976	-0.117301
-129.703	-1.54928	26.3902	-0.305385
-0.0287829	-0.0456168	7.60976	-0.0303003
2.92755	0.279577	34.3659	-0.133943
-8.8605	-0.725002	73.1463	-0.0997168
90.2394	5.58237	125.146	-0.10056
-2.9686	-0.199459	32.439	-0.170148
-0.281389	0.0754397	27.8537	-0.137437
0.377573	0.1167	6.82927	-0.0229765
2.04611	0.280728	35.3659	-0.0824283
-1.95498	-0.0386608	86.122	-0.166996
-12.945	-1.08196	36.7073	-0.0589506
-0.299374	0.00131231	34.439	-0.141633
-1.6136	-0.494003	5.36585	-0.106674
-1.91526	0.109927	10.5122	-0.0365455
0.731179	-0.0641281	10.439	-0.0470416
-3.13449	-0.367447	50.561	-0.133362
5.67159	-0.0767703	15.6829	-0.0450509
2.56829	0.051629	20.5366	-0.0937552
-23.795	-4.15196	-14.439	-0.135151
12.6285	0.586843	71.6585	-0.0449749
-10.9076	-1.6806	6.80488	-0.142194
0.118821	0.0647295	23.0488	-0.0629466
0.217096	0.108831	23.7073	-0.080659
0.652375	-0.136169	28.4878	-0.121219
-5.79736	-0.65491	37.9268	-0.0759237
82.8956	4.02076	82.1707	0.0703901
7.68974	0.0438508	8.09756	-0.00819151
19.9558	2.76892	48.1951	0.0145843
1.76549	0.258528	24.6098	-0.0927697
-11.6259	-0.954002	57.6585	-0.132385
-0.261	0.170154	8.29268	-0.0249045
10.2988	1.89387	99.5854	-0.115143
0.703652	0.0792947	21.8537	-0.0644137
0.799242	-0.095479	38.8293	-0.0973276
-10.0979	-0.940795	29.7805	-0.0738046
10.1702	1.09914	30.0976	-0.105324
0.325784	0.0647093	17.2683	-0.0742356
-2.61177	-0.236919	20.0732	-0.0627417
2.06738	0.211411	22.4878	-0.0612527
0.635294	0.0749058	16.9268	-0.0694848
-0.75331	-0.548772	10.9756	-0.0937859
-1.92017	0.197093	19.1707	-0.187557
-0.0445497	-0.107208	29.4878	-0.0762664
0.331689	-0.0249841	28.2195	-0.117963
0.0757327	-0.027556	34.9268	-0.111892
7.22844	0.716041	16.3659	0.00927905
0.554012	0.0960303	15.7073	-0.05501
-0.912651	-0.0947116	42.2195	-0.229434
-0.765723	-0.216848	48.1951	-0.166074
2.48697	0.286244	65.5366	-0.121835
1.11847	0.268477	45.5366	-0.091582
-12.4654	-0.67229	365.171	-0.309301
59.7601	8.47773	126.878	0.0704607
39.3141	5.28277	86.3171	0.0213414
-2.22336	-0.0903157	37.6098	-0.204268
2.36798	0.261403	8.97561	-0.0368362
0.65314	0.118388	27.1707	-0.0664997
0.0150329	0.146627	31.3659	-0.110763
-0.550196	0.0643273	24.2439	-0.0989318
-0.0470226	-0.194083	19.9024	-0.075749
-1.61322	-0.1479	31.0732	-0.0583033
0.7731	0.196732	18.6098	-0.0317971
0.380467	-0.00942779	15.9756	-0.0490493
3.78491	-0.156325	2.78049	0.026061
2.06956	-0.64879	35.2683	-0.0400063
0.552561	0.0942099	13.7317	-0.0389706
-0.573813	0.00424986	25	-0.0825033
4.67618	0.283095	11.4634	0.016651
0.979782	0.518947	91.122	-0.126543
-1.34391	-0.167906	26.6341	-0.148164
-3.03388	-0.440997	23.9024	-0.184533
0.837376	0.0624912	70.5366	-0.105868
3.39668	0.336372	43.6341	-0.131195
40.767	1.84351	126.317	-0.114302
11.0478	2.79911	88.0244	0.00315498
1.67607	0.311452	26.0244	-0.0742453
-0.696337	-0.164969	30.561	-0.151779
9.52622	1.12205	56.7561	-0.10021
14.197	1.46307	79.9024	-0.0737522
8.07496	0.507353	17.7805	-0.116735
90.8523	10.5637	127.195	0.149248
-1.17217	-0.446546	21.6098	-0.0709573
-3.54078	-0.525595	34.439	-0.224335
-0.0727036	-0.0211251	32.7073	-0.170894
-0.32681	-0.112534	14.2683	-0.038757
-0.362141	-0.0955146	23.1707	-0.122091
3.13025	0.635091	28.6585	-0.107067
-2.00916	-0.110997	19.1463	-0.11883
-2.53659	-0.306638	19.2927	-0.0289498
-1.55401	-0.210189	7.36585	-0.0501658
-0.187602	0.157689	18.1707	-0.0665866
0.0674743	0.0520472	12.6098	-0.032893
1.24756	0.288499	29.0732	-0.158332
-7.28815	-0.895147	39.8049	-0.111214
13.6694	0.866888	19.1707	-0.062497
0.510325	0.124412	14.561	-0.0657219
-36.7375	-3.63956	46.5122	-0.209179
0.542096	0.0676593	24.122	-0.113289
0.490668	0.0176086	12.5122	-0.0719969
-4.31654	-0.814566	47.4878	-0.253038
14.6747	1.38386	16.6829	0.0480702
11.1168	1.64776	33.8293	-0.00271922
-12.3618	-1.58811	3.17073	-0.160946
-0.284099	-0.107732	14.2683	-0.0539656
-2.16904	-0.227819	25.3415	-0.16069
-1.5385	-0.0710084	54.9268	-0.138126
3.56393	0.29508	86.122	-0.19117
3.5401	0.350938	32.7805	-0.0825361
4.08447	0.258395	11.439	-0.00625108
-0.488297	-0.202605	22.6585	-0.109139
6.20312	-2.11695	87.439	-0.148393
3.56967	0.325925	37.6341	-0.142961
-18.9769	-3.17985	86.6829	-0.222128
22.2073	4.20404	98.3902	-0.0433508
-0.726997	-0.101	79.7561	-0.158106
1.34406	0.426987	25.0488	-0.0826312
1.36816	0.10333	31.0732	-0.141689
-0.130869	-0.0117306	10.7561	-0.0545824
-6.86096	-0.517105	31.0976	-0.0814176
4.48455	0.335632	65.4878	-0.173707
35.2854	3.95352	111.317	-0.0151486
-1.318	-0.137538	15.0244	-0.109528
-0.910808	-0.0200458	20.5122	-0.146641
1.93449	0.152946	51.2439	-0.0725474
-2.19883	-0.248743	28.439	-0.0544819
9.72989	1.446	22.5366	-0.0223554
-0.845935	-0.141506	17.2195	-0.150386
3.60022	0.414172	29.0976	-0.128
-1.76482	-0.255367	32.3902	-0.0935739
2.66453	0.44156	30.5122	-0.0777937
-1.86784	-0.211873	28.2683	-0.116821
14.0032	1.65422	36.4878	-0.00162401
-0.886324	-0.126963	11.7317	-0.0610561
-0.73249	-0.0523445	25.8293	-0.104282
4.77923	0.440013	64.561	-0.140535
0.265619	0.168708	67.9512	-0.141296
-0.533262	0.080643	85.5854	-0.24473
-6.67212	-0.659311	47.6585	-0.173274
3.01677	0.403658	43.0488	-0.0856214
0.641199	0.105188	17.9756	-0.0736972
-0.943731	-0.0438546	12.5366	-0.0518982
0.149679	0.0391458	23.8537	-0.0695582
-0.0974605	-0.002224	18.0488	-0.0788524
-0.441055	-0.0590187	39.122	-0.150649
-0.52822	-0.0291318	65.5122	-0.207473
0.503526	0.0139955	15.8293	-0.0934436
-3.62324	-0.365693	23.561	-0.136985
1.42358	-0.131031	51.2439	-0.125785
4.35531	0.633389	38.6829	-0.0909105
0.0432105	-0.0479433	33.6341	-0.159391
-2.83516	-0.327305	34	-0.178
21.454	1.73979	110.707	-0.0261784
1.95019	0.150569	35.2927	-0.10481
-1.6594	-0.210054	91.8049	-0.160974
0.324811	0.0570188	22.439	-0.093044
2.16382	0.294481	32	-0.137716
0.72191	0.0669042	31.5122	-0.0866486
37.5899	4.65286	59.3659	0.0328925
-0.0954687	0.0391271	9.34146	-0.0452027
0.000988649	0.019618	5.43902	-0.0353439
1.94259	0.357079	14.0976	-0.0512344
5.18898	0.639236	106.878	-0.180743
0.137355	0.0513814	14.3171	-0.0624768
1.84748	0.191003	22.6341	-0.0628952
0.889445	0.0663556	34.6098	-0.124173
3.45861	0.33172	20.7561	-0.0341232
5.23674	-0.0458716	20.6341	0.00111201
16.3445	1.11115	59.2195	-0.153918
0.592068	0.0175174	23.0244	-0.115693
1.19563	0.160255	37.7561	-0.0468357
5.01723	0.447695	27.0244	-0.0800065
0.192195	0.073671	24.2439	-0.0821924
-0.957167	-0.0264408	31.8293	-0.156438
7.02425	0.562805	80.2195	-0.144794
-1.55254	-0.397503	97	-0.13708
-2.55133	-0.168438	23.9268	-0.0987596
0.531675	-0.0120949	84.8293	-0.138458
3.61383	0.486732	61.7073	-0.131491
8.52598	0.668515	60.7317	-0.162902
2.58732	0.257089	36.6829	-0.0481657
0.81625	0.211705	29.2439	-0.0932326
0.981906	0.0892729	25.122	-0.0981041
0.333288	0.0280719	39.439	-0.117389
4.43729	2.64553	126.537	-0.121874
-1.3982	-0.298517	24.1463	-0.0870042
5.60879	1.17407	72.3902	-0.0135943
-1.9072	-0.357041	23.6585	-0.0993322
1.28993	-0.00145304	79.6341	-0.13973
1.85388	-0.0928004	27	-0.0462476
13.9213	1.37529	34.2195	-0.0400472
4.31153	0.31256	76.2195	-0.159388
5.40815	0.203908	79.439	-0.10018
5.56413	0.359224	65.6098	-0.091427
0.439163	0.175072	35.4634	-0.0830831
9.20196	1.95246	34.1951	0.00723874
-1.67275	-0.250374	24.0976	-0.116343
2.35543	0.0599147	19.9512	-0.0510489
-1.04255	-0.0355803	35.0244	-0.1303
1.75808	0.203122	10.878	-0.0350778
1.8362	0.175248	26.9024	-0.0800431
8.90211	0.638661	28.9756	-0.0604802
-0.687988	-0.0576037	17.3659	-0.0937421
11.9974	1.73259	58.0976	-0.044321
0.154929	-0.0404159	10.9512	-0.0609077
1.0988	0.145828	10.2439	-0.0583882
3.64527	0.964861	72.2439	-0.0360307
0.908993	0.53768	15.4634	-0.0707606
4.13961	0.735706	87.9756	-0.148038
-0.462547	0.188585	19.8537	-0.120982
-0.143804	-0.12252	17.0244	-0.116109
0.803278	0.0567662	6.34146	-0.0389278
-2.08628	-0.27788	29.7561	-0.145793
4.16374	0.307853	25.0488	-0.0595889
-15.2049	-1.85729	-1.78049	-0.154753
-3.0001	-0.561733	23.6341	-0.0931879
-0.919927	-0.227579	15.0488	-0.110038
0.152512	-0.012575	27.2927	-0.119257
1.80579	0.159487	57.7561	-0.164228
24.1072	1.09732	24.5854	0.00928939
55.028	5.78173	133.463	0.0382958
-1.30824	-0.0893236	16.7073	-0.0950481
0.558957	0.00118721	36.2927	-0.126301
1.84892	0.0585941	13.0488	-0.0699478
13.0023	2.01374	36.4146	-0.0289486
-1.50307	-0.230348	24	-0.0860756
2.45455	0.348458	26.3659	-0.0826276
-0.845239	-0.150033	16.6341	-0.123512
-0.794486	-0.12332	48.1463	-0.152078
0.577106	0.0604174	17.9024	-0.0946892
-1.04006	-0.0402786	58.8537	-0.0740596
-0.605932	-0.292325	13.561	-0.0700097
-0.978925	-0.0444274	20.5366	-0.139126
-36.4513	-0.867635	19.1707	-0.198655
0.509115	0.220966	16.4634	-0.0414128
2.45075	0.384103	13.6829	-0.0448421
1.11839	0.140164	6.90244	-0.0308114
3.12772	0.454243	95.7561	-0.252227
2.36973	0.925926	20.4878	-0.0688189
0.228059	0.0865343	27.4146	-0.102659
-0.373426	-0.0365822	12.8049	-0.0439347
0.508509	0.0490051	26.439	-0.101441
56.374	3.18347	59.7805	0.0187746
26.5127	1.19211	29.5854	-0.125103
6.6748	0.803213	19.1463	-0.0676913
1.33765	0.092683	24.0488	-0.109868
2.36592	0.602084	17.3659	-0.143249
-4.18163	-0.392239	5.95122	-0.0706158
22.9899	2.76576	52.1707	0.0260051
0.345439	0.0276859	20.5854	-0.0802962
-0.288569	-0.0570235	39.0488	-0.177051
-2.77324	-0.162158	50.7073	-0.196889
1.38922	0.367815	13.5122	-0.0837033
-4.93599	-0.464029	33.1707	-0.135193
4.27363	0.0068452	7.58537	0.016297
-0.0634547	-0.0540489	11.9024	-0.0682343
2.51524	0.248528	36.7805	-0.145363
0.382426	-0.396934	9.46341	-0.096401
-0.542036	-0.136565	19.3902	-0.100458
1.42976	0.130468	25.7317	-0.0681214
7.39139	0.528561	39.2683	-0.0982028
2.56096	0.290912	14.0488	-0.0497786
1.81784	0.121214	18.6098	-0.0694966
2.20435	0.125672	23.9268	-0.0940674
-0.111782	0.0056517	37.0976	-0.15585
8.80712	1.96243	21.4634	-0.0150055
1.33161	0.442684	15.1707	-0.027348
3.12519	0.358289	25.4634	-0.116535
2.93621	0.315377	45.7073	-0.075912
10.8974	0.784829	8.39024	0.00997783
0.916293	0.016068	27.3902	-0.0996616
-0.380277	-0.284588	13.7073	-0.0670696
3.82328	0.220705	17.6585	-0.0763423
6.01373	0.448828	21.439	-0.0691357
1.13356	0.0714893	36.6829	-0.150149
0.704331	0.434012	14.5854	-0.188122
0.25138	-0.0079015	44.3902	-0.189639
4.4117	1.05695	27.6098	-0.0578348
-0.0336381	0.0545564	21.9512	-0.10825
1.32693	0.256332	15.122	-0.0803655
0.50367	0.00802929	27.7317	-0.102485
-1.47437	-0.190001	23.2439	-0.111227
1.10221	0.257091	23.5366	-0.118293
-2.01351	-0.138852	20.8293	-0.117598
4.6036	-0.0213994	42.9268	-0.110641
0.470731	0.0813273	23.6341	-0.0896702
0.791367	0.0486888	9.87805	-0.0327231
-4.24746	-0.346201	46.2683	-0.181881
-1.53242	-0.217491	27.2683	-0.128048
-0.833351	-0.0569813	38.0488	-0.150838
16.011	1.65917	42.4146	-0.0327043
-0.944963	-0.119504	23.4878	-0.144101
1.09205	0.167925	25.6098	-0.144236
-0.50058	-0.174184	26.1707	-0.146987
1.27428	0.302022	33.2439	-0.144502
-0.968346	-0.15915	24.9756	-0.179143
-1.96794	-0.253631	34.9512	-0.145713
-0.254028	-0.038387	32.3415	-0.122347
-16.7322	-1.45625	27.2927	-0.130683
15.617	3.46731	79.8049	-0.00282693
1.17597	0.119209	16.6829	-0.0527299
0.396406	-0.0150616	31.3659	-0.132546
3.5774	0.388377	53.878	-0.243316
0.0943729	0.0480686	25.7805	-0.0824884
1.47068	0.0236403	16.3659	-0.0395865
-0.594072	-0.0580211	19.6341	-0.0805568
-1.58756	-0.468214	15.7805	-0.0465181
-0.117357	-0.0927812	14.0244	-0.0534841
0.201374	-0.0204245	31.7805	-0.13274
0.856489	0.034553	5	-0.0184643
1.35352	0.179962	13.2439	-0.0368145
3.67693	0.763776	18.5854	-0.0294125
-0.35576	-0.166914	21.439	-0.0646923
-0.254679	0.0520687	35.1707	-0.2216
7.76374	0.651173	36.9268	-0.11592
-0.0870725	0.0129297	22.8049	-0.144805
-1.24658	0.0198249	14.9512	-0.101696
1.60896	0.208385	28.2439	-0.135944
1.41436	-0.368653	23.4146	-0.0701297
5.85706	0.631014	38.8293	-0.103321
0.417055	0.170867	21.9268	-0.114299
-0.92892	-0.166839	26.7805	-0.130979
1.26207	0.148334	29.6829	-0.115711
-0.476465	-0.116763	26.4878	-0.0491302
-4.07649	-1.12357	11.1707	-0.141546
32.9848	1.26404	45.439	0.0476363
-13.6046	-0.963307	43.122	-0.20193
8.04355	0.719293	25.1707	-0.0158931
-0.127603	-0.123076	24.6098	-0.102187
0.677552	0.0572495	21.8537	-0.0813965
0.398209	0.0313962	19.0244	-0.111017
-2.59975	-0.303184	30.4634	-0.166652
0.235282	0.0459738	26.122	-0.138205
-0.520001	-0.0912678	19.1951	-0.119312
0.551717	0.139237	29.3902	-0.114431
-0.0627625	-0.0168176	20.0732	-0.0981666
-0.748544	0.0154184	42.5854	-0.157925
-0.961436	-0.159908	33.4634	-0.195096
-1.1277	-0.170824	30.3171	-0.121429
-1.45246	-0.232631	33.878	-0.108086
40.8588	2.74089	55.7805	-0.024834
-2.14094	-0.281942	39.4878	-0.220146
1.86914	0.135682	37.0732	-0.150909
-0.412656	-0.010167	90.7561	-0.198925
13.8193	3.1782	57.122	-0.0759052
-0.94371	-0.195931	28.0732	-0.151339
1.36373	0.0912356	23.6341	-0.111513
-8.1356	-0.761428	30.8049	-0.142773
-6.55706	-0.827106	25.6829	-0.160433
2.1384	0.0500985	17.2195	-0.0316
-0.45929	-0.0978081	9.26829	-0.038748
1.75163	0.247056	20.3659	-0.105651
-30.1253	-8.98173	-52.6829	0.0152376
0.0358383	-0.100615	27.878	-0.0909897
-5.58861	-0.859144	8.21951	-0.0691075
0.725333	0.147196	13.561	-0.0181937
0.690135	-0.0104204	10.2683	-0.0534227
1.0502	0.147287	16.6098	-0.0551451
5.71116	0.36125	38.6585	-0.140399
-0.00476179	-0.159089	29.9268	-0.14101
0.990765	0.111749	16.3171	-0.0648893
-1.41865	-0.316578	17.0488	-0.138915
21.9211	2.70004	41.7073	0.0475555
-1.21306	-0.167073	28.9512	-0.0616274
-118.579	-7.57291	-45.9512	-0.117821
28.5215	5.7004	106.463	0.000234838
-6.47658	-0.454664	57.9756	-0.219381
-0.264215	-0.00495499	34.6098	-0.112596
-0.147007	-0.00387656	24.9268	-0.123352
-2.3623	-0.426994	33.2439	-0.163115
-2.58327	-0.215831	45.7073	-0.0919277
7.69267	0.419867	42.4146	-0.150781
54.1842	0.866423	32.561	0.0267789
-0.299118	0.0114959	24.6829	-0.0986049
5.62938	0.394016	40.4146	-0.195416
0.133429	-0.0290939	34.2683	-0.132535
-2.69243	-0.250552	22.9512	-0.191338
-0.324354	-0.0210567	27.9024	-0.0618251
3.64773	0.800854	31.0244	-0.064449
1.27921	0.243378	35.8049	-0.170323
-0.824922	-0.137009	15.0976	-0.0990295
-0.990293	-0.117165	20.3171	-0.128038
-3.4447	-0.281263	22.2927	-0.106878
17.0765	4.43414	96.7805	-0.0482984
-0.110926	-0.0463754	10.122	-0.0411783
-0.320733	-0.0692659	25.9268	-0.122522
10.0032	1.81631	58.8537	-0.137723
4.15437	0.702753	36.7317	-0.0944713
0.155452	0.0337133	25.1951	-0.0868384
-1.63521	-0.236091	19.5122	-0.103794
-3.17763	-0.395827	20.6585	-0.134769
-47.7812	-7.59093	-30.1707	-0.10172
4.37551	1.90646	143.073	-0.121503
0.109971	0.00851809	32.2195	-0.106161
-5.1871	-0.597337	14.9756	-0.13496
-0.590895	-0.00889615	30.4146	-0.0788335
-13.8728	-1.33926	-1.07317	-0.0165283
0.511822	-0.361896	35.4878	-0.075628
-0.787649	-0.0714115	49.0244	-0.172509
1.06266	0.141587	13.2439	-0.052672
10.3765	2.2577	57.8049	0.00399382
-0.740903	-0.0692728	54.9512	-0.1469
-1.59657	-0.162039	24	-0.13622
6.61873	0.582844	24.3902	-0.0734444
-2.11495	-0.352079	47.2683	-0.0964417
1.01761	0.106781	16.8049	-0.0721285
-1.10702	-0.108821	34.3659	-0.161008
-0.418223	0.145481	15.5122	-0.161651
-0.182476	-0.0919722	15.3415	-0.0875183
-0.425511	-0.120588	22.0976	-0.0840016
-1.20194	-0.100005	13.8537	-0.102274
-28.8456	-6.42826	-15.0976	-0.0579628
-0.761624	-0.0246936	40.8537	-0.229017
32.3492	4.79321	75.1951	-0.011162
0.426676	0.028011	7.58537	-0.0283629
-0.357039	-0.016611	13.0488	-0.0810018
-2.65516	-0.268773	16.5122	-0.0771187
6.08368	0.419329	42.2683	-0.0519307
0.180536	0.0607894	18.6341	-0.115548
0.135763	0.0130551	22.0488	-0.148246
51.5798	8.37477	118.268	0.0597397
-0.650238	-0.115404	19.5854	-0.0800885
2.06375	0.178252	25.4634	-0.0582661
-3.86063	-0.316138	35.9268	-0.193163
2.77487	0.229017	15.122	-0.0346639
1.18239	0.159045	34.6098	-0.168207
0.683456	0.154575	36.7561	-0.172709
0.637621	0.0432711	8.70732	-0.0345128
-4.96309	-0.526954	73.6098	-0.216368
3.63564	0.337799	15.1463	-0.0150774
-0.656505	-0.0848384	5.12195	-0.0331937
0.406433	0.0895843	27.8537	-0.147825
2.93978	0.356469	20.7073	-0.0955303
20.6128	-0.0178212	78.6341	-0.137371
-1.10666	-0.0175525	34.4146	-0.188028
0.441815	0.0639425	12.5366	-0.0540166
1.93162	0.0707674	35.5366	-0.0748301
5.42271	0.848789	36.0488	-0.0600534
0.26803	0.0167521	9.09756	-0.0306225
-0.385109	-0.0921302	16.5366	-0.0703313
0.209308	0.0600955	29.7561	-0.115798
0.104052	-0.0165605	26.9756	-0.0975972
-1.90128	-0.178379	40.8049	-0.194105
-0.753473	-0.117938	39.2439	-0.205914
-2.50517	-0.295914	30.0244	-0.138116
-13.2664	-0.989388	16.7561	-0.0677428
-3.65271	-0.0769766	354.927	-0.298239
67.2614	8.2798	135.537	0.00156174
9.8015	2.21681	55.4878	-0.126704
-1.18266	-0.20601	33.8049	-0.0760885
-36.5954	0.396464	68.5366	-0.300638
-8.8923	-0.597843	24.0488	-0.121941
-0.750257	-0.148276	26.6585	-0.211041
0.210891	0.0229432	18.0488	-0.0850226
1.57299	0.223987	30.2439	-0.1674
-2.04938	-0.261906	69.7317	-0.303346
-1.72382	-0.201278	63.6829	-0.282453
-2.50932	-0.357001	37.9756	-0.0899384
8.13715	1.84609	64.9268	-0.141191
1.15775	0.237273	18.6341	-0.0537278
0.388376	-0.040233	13.1463	-0.0561757
0.386444	-0.0159618	20.1951	-0.082495
54.8524	3.99058	55	0.0571627
-0.435524	-0.168943	23.2195	-0.0876184
-2.99817	-0.32621	54.5854	-0.180659
-0.102501	0.0904045	34.439	-0.0690082
4.3299	0.541032	29.9268	-0.145345
1.06847	0.180202	17.2683	-0.0809287
-14.1278	-0.293411	332.976	-0.318748
-0.197662	-0.0246563	11.7805	-0.0576046
-0.108021	0.00247015	22.2439	-0.0893945
2.03252	0.383295	16.8293	-0.111101
0.339123	-0.0290149	28.1707	-0.106455
-1.67823	-0.345036	12.9024	-0.0376098
1.24091	0.189785	20.6341	-0.0369551
-58.7721	-0.776101	128.268	-0.31691
14.9088	4.60635	45.0732	0.0511753
0.772796	-0.0330076	11.3659	-0.027496
2.61862	0.327384	13.9512	-0.0472648
-9.42802	-0.606905	32.2439	-0.150561
18.7204	1.72004	336.512	-0.268718
-10.0557	0.194837	56.439	-0.122187
13.1261	0.887306	30.7317	-0.0731574
2.76397	0.240693	20.3415	-0.108899
-1.23467	-0.167561	47.561	-0.0994068
31.5371	1.03346	26.4634	0.0263533
1.58131	0.0713404	37	-0.114522
-1.31053	-0.070619	44.9268	-0.165283
2.80846	0.210436	18.8049	-0.0442851
13.4897	0.0177041	49.4878	-0.0655098
-4.46255	-0.565971	24.4146	-0.223194
-1.71753	-0.185119	18.439	-0.142991
2.78578	0.282285	24.5122	-0.105817
-2.70537	-0.309709	29.7073	-0.15011
-1.27303	-0.140257	24.439	-0.113763
0.712159	0.01591	28.2195	-0.164228
40.1268	4.53309	69.8049	-0.0141101
-2.44836	-0.348808	18.3415	-0.0914312
-5.9876	-0.242957	53.8049	-0.18722
-2.23381	-0.193906	23.561	-0.113906
50.0091	1.7774	22.3902	0.0687314
1.74626	-0.0326677	40.4146	-0.244588
-0.371441	-0.0238962	16.1951	-0.0591425
-7.92177	-0.696744	329.146	-0.372892
-8.19319	-0.824914	36.2195	-0.191509
-1.38485	-0.124191	20.2195	-0.13451
-1.63224	-0.207766	17.3415	-0.12154
-1.54805	-0.182486	33.9756	-0.143159
-15.2946	-1.2089	15.3415	-0.154451
-0.120828	-0.0915278	19.878	-0.0930703
-5.77721	-0.463523	15.1463	-0.0992936
0.727491	0.110015	50.2195	-0.127795
-9.73968	-0.391869	31.7805	-0.0767787
15.948	3.27659	60.878	-0.02707
1.18875	0.184515	26.4146	-0.0834708
2.14073	0.266841	22.9268	-0.0842515
1.13536	0.0126141	23.878	-0.0972923
3.32454	0.258117	43.122	-0.098357
3.28487	0.281429	52.9756	-0.0903747
-11.9993	-0.83978	26.7073	-0.115152
0.204257	0.0810771	18.3902	-0.0977284
1.93374	0.220106	19.5122	-0.0834219
5.0733	0.196103	26.0976	-0.030646
11.8711	3.95524	69.6585	-0.27314
0.549039	0.0855764	9.68293	-0.0309659
0.849026	0.1651	25.2683	-0.12617
0.212673	-0.0340275	6.56098	-0.0212522
-0.242979	-0.0531288	2.68293	-0.0163342
0.0679105	0.0305338	42.2683	-0.0704466
5.45861	0.837768	36.439	-0.0378838
1.14231	0.0702308	22.3659	-0.0456292
2.91595	0.302422	29.4146	-0.118512
-0.266166	-0.0260414	12.9268	-0.0490092
-6.71682	-0.927849	23.3415	-0.123129
1.65123	-0.277161	67.9756	-0.0919324
1.79832	0.322205	29.7317	-0.152382
1.95492	0.994339	57.1463	-0.0631721
-8.28778	-0.327419	12.3659	-0.0939212
0.675281	0.147327	13.561	-0.0385794
2.66759	0.282316	284.61	-0.226295
6.53055	2.16589	51.3902	-0.0564888
7.97024	1.04	40.2195	-0.0616814
1.76247	0.122805	29.4634	-0.103801
-3.51445	-0.455566	35.9512	-0.199049
21.1552	3.39904	55.6098	0.0281853
1.46501	0.0668362	36.7805	-0.143284
11.6089	0.519614	57.6341	-0.17506
-0.484311	-0.246079	26.1463	-0.115154
-5.21724	-0.479079	26.7805	-0.124388
44.8227	3.93428	78	-0.115697
1.53307	0.174673	24.8537	-0.130251
-2.6481	-0.37198	20.1951	-0.0502465
-2.1279	0.0072024	60.0732	-0.0970495
0.747248	0.258176	44.2927	-0.0495154
0.507737	0.118669	22.8293	-0.106463
1.80507	0.194765	46.9512	-0.114039
0.457024	-0.0610253	31	-0.0759294
3.81456	0.263863	29.2927	-0.0708599
3.67305	0.249157	28.4878	-0.121036
0.900796	0.0190779	30.4146	-0.208891
1.21517	0.14706	14.1951	-0.0665356
1.21439	0.0152276	18.8537	-0.106299
3.36841	0.373516	41.0732	-0.0500908
1.15142	0.315513	39.5366	-0.0329207
2.76752	0.371913	22	-0.118136
-0.792195	-0.0767402	29.7317	-0.15421
15.8253	0.859098	21.2439	-0.0491394
-0.132198	0.0151692	15.0976	-0.0908213
1.83782	0.117866	13.9756	-0.0585633
3.18378	0.48108	31.122	-0.0435306
-1.25442	-0.166223	16.9756	-0.0764234
4.99095	0.334998	21.439	-0.0802674
1.92559	-0.017515	35.0732	-0.0573544
-0.479247	-0.224118	49.6829	-0.0924455
9.41629	-3.46937	36.6585	-0.0412082
9.6582	-0.828429	16.7073	-0.00119744
35.5149	0.787971	52.439	0.00606347
-0.264315	-0.0261186	14.9512	-0.0724916
-1.29893	-0.128092	17.6829	-0.12999
-1.79024	-0.166746	37.3902	-0.136109
-0.11881	0.0104623	21.5122	-0.0991806
8.91195	0.800514	47.3659	-0.0299746
-1.83337	-0.148915	8.92683	-0.076215
9.2322	0.40791	47.7805	-0.050927
-6.78249	-0.544513	26.9512	-0.178648
-1.12369	-0.0160124	15.8293	-0.108653
-4.81048	-0.0444203	29.878	-0.175876
2.26969	-0.012979	38.0732	-0.0444245
-0.99849	-0.148998	19.5122	-0.0549822
-1.29734	-0.228187	22.4146	-0.144482
-1.20879	-0.0866193	23.1707	-0.128889
3.60734	0.347848	50.0976	-0.0820082
3.86047	0.27996	26.3659	-0.0344051
-0.332057	0.0197257	20.7073	-0.106985
4.1693	0.379546	25.1951	-0.0317342
123.09	3.03364	81.5854	0.115217
3.33316	0.673545	35.2439	-0.0948969
-0.278893	-0.0407736	17.0732	-0.0834245
-7.11766	-0.858344	22.5854	-0.140735
4.66442	0.541802	65.0244	-0.157228
3.3333	0.0685424	37.8293	-0.0796532
2.55772	0.285863	17.2195	-0.0596716
0.52104	0.0886377	21.6585	-0.0797484
-0.550427	-0.146073	21.0976	-0.0981319
0.469581	0.040425	18.9512	-0.0658892
13.6647	2.68187	60.8049	-0.0779573
-0.442387	-0.40866	8.68293	-0.0183084
2.00409	0.0988136	20.2439	-0.0522966
-2.23345	-0.155261	11.6098	-0.066819
0.0378354	0.0630889	71.3415	-0.164996
1.97527	0.179811	27.0244	-0.120303
10.1523	0.469175	23.3415	-0.00192535
13.2772	0.584299	72.6829	-0.0817016
26.7185	2.15956	95.0976	-0.00870966
0.967325	0.304616	22.3415	-0.0953506
0.12387	0.00586118	9.31707	-0.0364898
-0.315072	0.0488986	12.0488	-0.0525251
5.52171	0.0556612	18.3415	-0.119201
-1.80191	-0.13937	27.9268	-0.0960138
-0.193409	0.0353877	26.878	-0.104917
3.99761	0.413675	39.7805	-0.0895
12.4635	1.05506	15.5854	-0.0121217
6.08566	0.174217	14.2195	-0.0418978
-0.725282	-0.0677836	15.9268	-0.0683925
-5.13751	-0.541151	70.1951	-0.309188
-2.49207	-0.296242	28.9268	-0.193237
0.4947	0.0190323	24.7073	-0.109499
-0.256203	0.0980173	72.3902	-0.140969
-2.66513	-0.162481	33.9268	-0.0634347
-5.53759	-0.305393	23.8293	-0.157639
-8.23874	-0.823408	14.2683	-0.160679
-1.47461	-0.0695445	27.7073	-0.131446
-2.54573	0.0601365	78.7805	-0.134979
0.705816	0.102207	22.0244	-0.10548
-1.58696	-0.322495	26.2195	-0.129081
-3.49472	-0.227938	24.9512	-0.123983
2.81618	0.249048	42.4634	-0.132704
14.8589	0.69064	84.439	-0.153354
8.0153	-0.864172	47.2927	-0.112777
10.049	3.73524	64.5366	-0.164156
0.239399	-0.0377025	27.878	-0.113231
8.27169	1.005	42.9024	-0.128006
7.77179	1.71548	62.7805	-0.0286412
0.936187	0.0226475	28.4634	-0.110473
0.674062	0.0397193	36.1707	-0.217393
2.5979	0.247123	13.6341	-0.0397213
-1.68247	-0.268653	26.8537	-0.148403
1.53075	0.151026	30.1951	-0.110445
0.764656	0.10452	21.8049	-0.0625621
-1.34834	-0.0872655	24.4634	-0.123869
-3.66588	-0.366106	12.6098	-0.0408367
16.0107	1.23468	59.3415	-0.0513522
73.7017	6.27151	74.6098	0.0787155
9.36603	1.89435	28.9756	-0.000796174
-8.53737	-0.473851	40.5122	-0.0958234
-0.677979	0.0480135	21.7073	-0.129413
32.4334	6.07583	101.756	-0.106776
32.1984	2.1919	161.171	-0.136956
-1.54587	-0.0847064	20.9756	-0.133176
-0.344781	-0.123644	16.4634	-0.115188
0.353262	0.0512217	20.5366	-0.119418
-1.32448	-0.177269	15.8049	-0.0693078
11.3034	1.53156	29.7317	-0.101102
1.99839	0.190218	14.9512	-0.062464
0.352228	0.0116236	7.04878	-0.0250401
5.70391	-0.699079	12.7073	-0.0144916
52.5815	1.98686	57.8293	0.0302307
12.2499	1.85851	41.6829	-0.147172
2.22532	0.541443	29.0244	-0.0191577
-0.273798	0.029626	27.2927	-0.137954
-0.361667	0.0972684	16.0488	-0.0920004
4.21101	0.52152	17.4146	-0.0429289
-2.50342	-0.298256	0.0731707	-0.0125431
0.811575	0.0868542	14.6341	-0.0615083
-6.7084	-0.861835	24.439	-0.0719215
5.26155	0.298545	19.8049	-0.0256287
32.2901	1.51689	50.9512	0.000789739
-1.45933	-0.257669	26.6829	-0.134665
1.04644	-0.0771615	16.5122	-0.0346952
-0.877153	-0.0887616	17.0244	-0.0843563
-0.549764	-0.202475	30.9512	-0.135026
-2.98592	-0.451252	28.6829	-0.18909
41.3857	5.25463	78.0244	-0.0881025
-2.0493	-0.0751789	18.2683	-0.0506099
-2.64478	-0.230868	24.439	-0.119163
1.22525	0.0608463	24.439	-0.0895685
-1.39348	-0.165516	32.7317	-0.107929
10.3481	0.547498	85.8293	-0.178497
-6.19274	-0.140734	21.8293	-0.178245
-2.21409	-0.236444	15.6829	-0.0610809
-1.84472	-0.173996	18	-0.117141
0.641322	0.0561158	30.3902	-0.109398
1.07347	0.0510027	21.8049	-0.0856334
-0.146879	-0.0328702	11.4878	-0.0653398
6.60034	-0.0643403	58.4146	-0.071171
-1.48676	-0.175382	14.8049	-0.0890953
-5.0621	-0.804024	34.3415	-0.177793
0.684581	0.135546	29.3659	-0.118581
-0.177097	0.0333237	30.6098	-0.129725
-3.56802	-0.623717	74.561	-0.167945
-1.46959	-0.429313	16.7805	-0.100637
18.5309	1.81655	36.7561	-0.0473596
2.18664	0.334545	121.61	-0.138437
0.22051	-0.102209	21.0244	-0.107454
-2.69714	-0.188853	29.3171	-0.120239
-1.21249	-0.221504	30.9756	-0.0871912
0.561401	0.0837558	24.3902	-0.101206
16.8526	0.740742	88.8049	-0.0792368
0.496259	0.0837273	46.3415	-0.089769
2.31583	0.03712	30.9756	-0.0654901
3.04232	0.243545	31.9756	-0.0921345
0.550913	0.0939046	13.8049	-0.040857
-5.10227	-2.14173	1.41463	-0.0330454
1.46522	0.245907	28.3171	-0.126381
-0.229862	-0.0130192	17.0244	-0.0315067
-0.316412	0.0882842	23.8293	-0.101959
3.01667	0.177221	27.2927	-0.0950649
-3.09125	-0.415441	37.9268	-0.144442
4.20136	1.09489	30.2927	-0.225644
0.538713	0.0391091	15.0244	-0.0923552
0.499694	-0.0426078	10.8049	-0.0457273
-28.3332	-1.05766	16.2927	-0.122954
20.2902	2.10712	34.8293	-0.0169365
-1.24541	-0.0799824	26.7073	-0.10424
-0.460115	-0.0234058	9.14634	-0.0575019
1.51971	0.126605	21.0732	-0.100704
1.21004	0.170179	13.8537	-0.0472766
4.63408	0.397567	30.7561	-0.0859733
17.4392	1.3641	43.1707	-0.10451
2.55525	0.539588	28.2195	-0.023432
6.56175	1.01298	33.439	-0.0480256
0.967179	0.2475	16.4146	-0.0732987
-7.23684	-5.26936e-05	304.415	-0.415437
1.167	0.296403	36.2195	-0.073086
2.5661	0.699309	27.5366	-0.0448462
3.38417	0.176364	31.5366	-0.107643
0.0932538	0.0363496	23.6585	-0.0832266
3.44177	0.296152	56.9268	-0.128561
9.15193	0.294073	54.6829	-0.0801456
3.54567	0.0857479	31.5854	-0.0857594
-0.0334195	0.0241355	14.1463	-0.0687725
-1.37276	-0.144098	15.7805	-0.0937302
-1.47749	-0.193819	48.7561	-0.174079
-5.97694	-0.561448	28.8049	-0.100743
9.6639	-0.177326	39.6829	-0.0579895
5.31393	0.83888	20.5122	-0.000970744
0.0152875	-0.280253	37.1951	-0.0696211
2.03103	0.349924	26.3902	-0.110654
2.28533	0.34558	20.5854	-0.0612471
-0.485422	-0.0327442	42.6829	-0.144624
3.05	0.493297	71	-0.145649
13.5102	2.20653	40.4878	-0.0630569
22.3185	0.967984	104.805	-0.0806692
0.839121	0.0380819	22.0976	-0.0698885
-0.514721	0.0438011	24.3415	-0.10567
-0.488754	0.0149955	16.0976	-0.0941642
0.977602	-0.010627	41.3415	-0.099129
5.59718	0.615884	21.3902	-0.0223244
3.8375	0.315666	28.6098	-0.102639
13.5478	1.32625	52.8049	-0.0680531
22.5529	-0.882503	117.756	-0.0687372
-3.54833	-0.38875	44.1707	-0.203205
-0.935472	-0.0659253	22.9268	-0.10889
27.3266	1.07606	72.3415	-0.0455589
-0.983586	-0.126159	19	-0.121841
0.517235	-0.0343583	36.5122	-0.156644
-1.07126	-0.0420677	34.878	-0.157065
-2.81341	-0.351035	43.9512	-0.211447
17.7862	1.85737	52.0732	-0.122109
0.394157	0.00807895	24.3415	-0.116713
4.67094	1.14954	52.9268	-0.0954285
-1.00411	-0.0873811	32.878	-0.155443
-1.47379	-0.0174897	109.683	-0.273013
-0.907679	0.0356383	23.122	-0.119338
-1.2437	-0.241275	15.4878	-0.0488489
1.35319	0.200833	14.6341	-0.0369047
10.2643	1.07636	42.4146	-0.251358
-0.0318164	0.0567716	31.878	-0.0829219
0.0362397	0.0616474	6.46341	-0.0453649
4.78864	0.480161	24.7561	-0.0827657
26.3472	1.31262	73.4146	-0.0558283
7.99866	2.25909	36.3659	-0.0501521
1.73027	0.172481	21.1951	-0.115034
-2.01434	-0.310561	20.6585	-0.101913
75.521	1.08221	57.8049	0.077642
18.6527	0.187762	39.7561	-0.0484793
3.12507	0.448228	17.6829	-0.0050085
0.909528	0.133239	14.2195	-0.0652668
0.639108	0.0689066	22.4634	-0.078173
-0.268843	-0.128716	16.0488	-0.0768154
1.71906	-0.0905337	37.4878	-0.0822182
-0.665702	-0.032346	6.5122	-0.0446298
1.27868	0.263737	33.5122	-0.0803681
-0.359456	-0.102034	22.5122	-0.0937538
-0.348864	0.216852	357.341	-0.424379
1.06093	0.0325574	18.9024	-0.0776806
-2.78515	-0.26093	22.9024	-0.129391
-1.7011	-0.154219	7.95122	-0.0567299
1.15707	-0.140031	88.122	-0.211044
1.7806	0.227813	32.6341	-0.107045
-0.276912	-0.000824579	10.7805	-0.060791
1.9493	0.0427077	26.9756	-0.109026
-10.1112	-0.82209	58.2927	-0.248433
-0.916322	-0.161914	22.6098	-0.144093
-1.05729	-0.225533	16.878	-0.0805703
-4.78027	-0.323999	21.4634	-0.162264
0.66232	0.029578	6.43902	-0.0270964
9.09336	0.27953	72.3171	-0.120944
-29.636	-1.70632	15.7317	-0.274163
42.7977	0.991497	105.902	-0.0284947
-2.68787	-0.146438	21.2683	-0.156672
0.516917	0.0700095	19.122	-0.0802538
-0.0926058	-0.0282931	41.3171	-0.114046
-6.75624	-0.68827	320.854	-0.357333
1.40902	-0.0469499	33.3659	-0.112131
1.21955	0.0805184	56.3415	-0.206959
-8.64021	-0.632066	36.6098	-0.106643
-3.12945	0.298339	83.9512	-0.14862
-2.35351	-0.285065	11.3659	-0.0582234
-0.186568	-0.149645	41.5122	-0.0938333
1.84432	0.186527	30.0732	-0.0803781
-1.28347	-0.156518	21.2439	-0.104784
1.19854	0.109412	16.6098	-0.0361832
1.26517	-0.0246707	56.9268	-0.0737146
1.67059	-0.333297	45.6585	-0.0997713
-1.61417	-0.124034	58.0732	-0.154464
13.2838	1.05054	25.1951	-0.00893122
8.95276	0.99737	26.6341	-0.00487596
2.53829	0.0195794	35.6829	-0.0736671
9.02946	0.476277	42.5366	-0.0602876
-1.07652	-0.158421	20.6098	-0.0973385
5.44986	0.384736	23.122	-0.0583717
-12.6975	-0.995007	23.5854	-0.034044
20.1772	1.8291	63.7073	-0.0881454
3.01405	0.531242	21.2927	-0.0177141
0.720033	-0.230251	31.5854	-0.0831228
4.07356	0.318068	25.9024	-0.0804641
4.07331	0.668112	15.2195	-0.0207592
-1.10409	-0.118568	22.8049	-0.16088
-0.736158	0.080759	24.7561	-0.159769
1.33902	0.120323	27.9512	-0.0961902
2.95585	0.437996	23.2927	-0.0330372
-3.37646	-0.341328	34.6098	-0.109496
0.903462	0.0316304	51.5366	-0.243672
0.338085	0.0514882	21.878	-0.0682717
-1.31864	-0.124038	16.5854	-0.0926346
-4.32831	-0.308357	33.5366	-0.171581
-3.35386	-0.121478	34.7561	-0.147278
1.91693	0.452341	70.7073	-0.157979
0.372097	-0.0363739	12	-0.0817964
2.7712	0.570192	26.122	-0.125045
1.48031	0.0689393	30.5366	-0.10513
-3.9074	-1.38953	139.61	-0.127743
3.7748	0.684029	32.6341	-0.0167701
0.987108	0.186482	31.9512	-0.127285
-10.6548	-0.488154	86.9024	-0.224779
0.158542	-0.108173	36.9024	-0.13716
-0.545588	-0.16344	31.9512	-0.138164
-3.88329	-0.291398	63	-0.278417
7.0813	2.07416	90.0732	-0.169221
4.64084	0.557864	52.439	-0.134544
-0.24403	-0.0635622	39.4634	-0.163749
-0.128085	0.147959	28.6585	-0.103666
0.808985	0.0594664	31.7561	-0.0893739
-0.096458	-0.00685251	22.8049	-0.108162
1.02234	0.0971204	44.122	-0.185808
1.77742	0.120686	49.1951	-0.148764
-3.28033	-0.268078	23.2927	-0.0890343
-0.143625	-0.0389678	87.9268	-0.235781
0.128358	-0.0468372	39.7073	-0.174904
0.903017	-0.0590814	26.8537	-0.0840729
-0.40729	-0.0498358	30.8049	-0.0884486
4.16637	-0.0090298	-4.31707	0.00889836
2.48787	0.499261	25.1463	-0.165678
2.73358	0.221266	37.4878	-0.0863944
-1.03127	-0.125002	26.2195	-0.0806603
0.447275	0.0717253	18.2927	-0.0548723
18.8033	1.62759	55.7317	-0.0696784
15.122	3.15646	90.7561	-0.146865
-0.631387	0.0589164	29.6098	-0.111959
-0.239792	-0.178162	37.3902	-0.169564
1.00972	0.198069	17.2683	-0.0559753
6.77374	0.551934	30.2195	-0.0640392
1.39517	0.166634	45.3902	-0.146129
-0.424575	-0.0335288	10.561	-0.0480783
0.598382	0.0534434	20.6341	-0.067449
-1.02377	-0.160088	6.7561	-0.0282545
0.0916454	-0.00828004	7.21951	-0.0333355
1.0715	0.182915	10.7317	-0.0320119
-0.352833	-0.0978995	39.1707	-0.125398
-1.0369	-0.0754323	15.8293	-0.0616453
13.4564	0.869786	55.6098	-0.102725
18.9824	2.61514	69.9512	0.00152012
1.58584	0.61949	57.6341	-0.127356
-0.723982	-0.1509	26.1463	-0.106087
-2.49537	-0.232648	27.9756	-0.1255
-3.25521	-0.284754	44.0976	-0.171257
-1.77113	-0.167556	36.561	-0.133842
0.812389	0.106818	37.8049	-0.115235
-6.88334	-0.160386	69.6585	-0.228876
7.49414	0.99239	53.4146	-0.0955034
-1.90988	-0.233118	39.5122	-0.14364
2.39954	0.150394	36.8537	-0.0820366
-2.84358	-0.471997	44.7073	-0.171212
5.34333	0.218683	61.439	-0.15184
-0.747237	-0.115095	42.439	-0.165529
1.76034	0.599659	25.0976	-0.0586972
-3.62118	-0.200854	74.9756	-0.175938
-0.542664	-0.067382	56.6585	-0.189255
-0.00211829	0.0208026	39.122	-0.132286
-13.2996	-2.63561	43.878	-0.150979
5.59374	0.914512	81.9756	-0.123019
-1.23036	-0.0953218	62.3902	-0.11061
-2.46099	-0.293373	77.2683	-0.196744
-0.779038	-0.137992	39.0732	-0.151643
0.22278	0.0486145	37.8537	-0.0929994
-4.03408	-0.519854	280.659	-0.241431
3.7151	-1.66355	89.1463	-0.0773878
-1.65645	-0.185019	22.439	-0.147377
-0.157538	-0.0939324	21.3659	-0.148303
39.4911	4.85255	97.0732	-0.0227708
0.696791	0.0796621	23.122	-0.125973
0.609593	0.103062	42.8049	-0.173061
-0.40838	0.208309	33.2927	-0.149959
2.43499	0.20067	24.122	-0.0744564
-0.370267	-0.581089	10.9512	-0.0405325
43.7865	5.8692	81.3415	-0.000180895
-1.28582	-0.200054	13.1951	-0.0774763
0.514981	0.0394057	12.9756	-0.0519075
32.2184	2.09451	51.7073	-0.0112889
7.40164	0.726533	27.7805	-0.0552288
-0.332157	0.141964	9.58537	-0.0260932
4.50541	0.988959	33.4634	-0.0227621
0.3836	0.0654274	23.1951	-0.0644254
-5.19465	-0.48653	33.5122	-0.0963154
-2.21414	-0.258906	9.07317	-0.0734194
0.540671	-0.0197339	21.0976	-0.0983663
2.52607	0.248665	8.02439	-0.0190484
3.40024	0.289491	7.73171	-0.0157039
1.91155	0.254713	6.29268	-0.0101012
-1.05214	-0.0334767	15.9756	-0.0826576
3.86129	0.186814	24.3171	-0.124224
-1.60703	-0.178094	10.7561	-0.0459744
3.61769	0.389165	30.0732	-0.12137
10.4873	0.549077	15.2927	0.0172417
7.01831	-0.109032	16.7561	0.00114851
-1.66383	-0.0519298	25.9024	-0.154033
-2.75028	-0.269135	18.7561	-0.126687
0.770562	0.0542643	12.2195	-0.0373968
0.0303494	0.0435974	27.2927	-0.0972995
-2.34095	-0.158923	26	-0.10849
-0.0206898	0.0305645	45.5122	-0.157928
10.2162	1.65588	153.683	-0.178147
-2.27723	-0.146288	17.439	-0.0761869
-1.8049	-0.0848799	19.4878	-0.0919542
0.0158402	-0.146323	26.1951	-0.116143
-0.159843	0.0546192	17.0488	-0.0704703
0.834907	0.25079	40.8049	-0.0620244
37.6985	1.98802	45.3415	-0.00720211
-6.65151	0.174661	102.683	-0.406584
-5.05228	-0.498701	60.3659	-0.131273
-4.19908	-0.766849	25.0732	-0.0555763
2.27391	0.222723	56.4146	-0.114263
-0.947284	-0.0970331	44.4634	-0.124272
-3.03642	-0.169503	58.2195	-0.208707
-3.39993	-0.280573	29.4634	-0.112128
-8.24862	-0.491945	52.8049	-0.230733
-6.38688	-1.10006	46.4146	-0.105133
-0.64065	-0.224417	15.7317	-0.0949477
-0.415124	-0.0961795	34.439	-0.127502
-1.11651	-0.144281	21.4878	-0.117486
0.15285	0.040299	34	-0.0605484
-2.60829	-0.183157	33.3171	-0.0544112
-72.8697	-8.45859	-4.09756	-0.203819
28.9904	0.711192	94.3171	0.00168031
3.93197	0.360222	18.7317	-0.032006
-2.6298	-0.837558	36.9268	-0.179121
-2.36416	-0.298317	26.7561	-0.109642
-0.721823	-0.0438778	57.8537	-0.243436
24.8232	0.124129	32.3415	-0.00555765
-0.576341	0.186184	21.561	-0.0775178
-1.82202	-0.182002	29.1707	-0.137024
-1.91543	0.0508618	28.5854	-0.135811
-17.0693	-2.15102	26.0976	-0.137139
-1.49241	-0.0625129	33.0732	-0.188465
5.69283	1.58553	25.9024	-0.0334919
14.9163	0.736085	28.8049	-0.0484517
12.2996	1.03846	52.3659	-0.114306
-1.09192	-0.306533	1.56098	-0.0133493
-0.756896	-0.510149	23.7073	-0.130211
-0.625675	0.0248004	28.1951	-0.140807
-2.22324	-0.236217	14.5122	-0.104258
3.54253	0.0825516	32.6829	-0.121489
32.6404	2.24208	99.5366	0.00274745
-0.885219	-0.0971784	17.5366	-0.0987346
1.16865	0.108389	12.561	-0.065647
2.21623	0.0499934	15.3415	-0.0700222
3.47923	0.266438	25.2439	-0.0565003
10.1104	0.615741	18.9512	-0.150099
29.0001	4.11339	71.3415	-0.0625518
0.175168	-0.691867	5.87805	-0.00138345
35.368	4.93711	86.3171	-0.00719663
-0.397694	0.0126311	9.46341	-0.0640157
0.829659	0.26641	23.9024	-0.0860238
-0.173424	-0.0698075	29.0488	-0.157912
3.05835	0.287814	14.2927	-0.0429036
-0.0699278	-0.0326888	21.1951	-0.0977206
1.65592	0.366637	40.1707	-0.128265
1.92451	0.134542	24.0244	-0.0946269
-0.391878	0.0266565	42.8537	-0.152959
15.6349	1.94633	33.6585	0.0136914
0.528254	0.0619811	7.87805	-0.0282062
0.331104	0.0501605	51.8049	-0.137373
14.8875	0.710572	29.9756	-0.0251211
-0.546965	-0.0566704	21.9024	-0.146136
2.19288	0.136775	17.9756	-0.0555658
2.27814	0.137918	33.1951	-0.136687
-2.36529	-0.188709	22.439	-0.125047
2.66351	0.320903	61.122	-0.135452
-0.692806	0.124868	14.9756	-0.0474335
-2.03352	-0.215386	22.3659	-0.159686
-1.57995	-0.0993944	26.5854	-0.144241
-0.40547	0.0821585	33	-0.137041
-1.32606	-0.0697678	26	-0.138101
2.49084	-0.0142395	19.2439	-0.0678875
-3.96037	-0.213042	18.3902	-0.097396
4.4848	0.45096	49.1707	-0.0797703
2.40466	-0.325732	18.2683	-0.0299802
-9.03239	-0.731136	49.3171	-0.235067
0.0720656	-0.0189274	22.7805	-0.0446203
-2.0704	-0.312619	9.7561	-0.0589922
-0.00832061	0.0587283	22.4878	-0.0968918
-0.194422	0.117202	37.878	-0.149934
0.131528	-0.0299766	33.561	-0.107881
13.7076	0.685191	61.7805	-0.205553
6.90176	0.38216	51.7317	-0.110882
1.86707	0.205864	39.7073	-0.151045
1.41103	0.1998	32.7317	-0.041481
0.79433	0.00793839	33.0732	-0.108364
0.768119	-0.00267462	39.3415	-0.150296
-0.343297	-0.0351561	39.4634	-0.17559
-0.0656627	-0.315257	15.0732	-0.0495011
-0.687556	-0.0592868	36.4634	-0.148078
-1.52795	-0.180363	16.0488	-0.088253
-0.226498	0.0288816	9.60976	-0.0520431
0.651214	0.0188019	19.2195	-0.0726656
1.47572	0.189582	17.1951	-0.0746645
5.16279	1.04804	72.8293	-0.0424631
1.93065	0.262317	23.0732	-0.104512
-0.909057	-0.0909985	12.5854	-0.0589914
0.289392	0.0476482	14.8293	-0.0488331
0.104395	0.0562794	32.1463	-0.160091
6.99412	2.58229	53.1463	-0.0310763
18.3719	3.75659	57.3902	-0.0179305
3.88342	0.208874	35.4878	-0.149103
0.757192	0.121667	6.29268	-0.0215148
1.26395	0.0909653	12.9268	-0.0452036
1.39115	0.0946288	15.561	-0.0456998
7.04852	0.419321	34.3415	-0.0553994
15.739	4.89419	77.0488	-0.0715958
3.20429	0.347118	26.9024	-0.0731395
149.362	10.9969	134.317	0.141186
-3.78734	-0.277537	25.9024	-0.120043
3.90312	0.343913	23.2195	-0.0279428
-1.47967	-0.125419	30.122	-0.13508
3.72253	0.223511	24.0488	-0.116688
3.95638	0.410812	41.9268	-0.108955
-0.0318969	-0.186307	36.7073	-0.119472
2.83653	-0.0789323	67.9024	-0.0792882
-0.284072	-0.0297552	7.68293	-0.036351
-1.65952	-0.171984	48.9756	-0.143049
11.5727	0.17767	40.9024	-0.100742
0.174913	0.0197746	31.5366	-0.127645
-0.320391	-0.000808667	24.3659	-0.154407
1.86784	0.175275	17.4634	-0.0660071
0.173552	0.0111625	22.9268	-0.104364
1.11136	0.198318	14.5122	-0.0993788
-0.21233	0.0197814	20.2195	-0.0845662
-8.6439	-1.02055	23.6341	-0.0869169
-0.72117	-0.213021	17.4878	-0.0534742
-0.239585	0.030498	18.9512	-0.081295
17.3849	1.10756	48.1951	-0.068
0.529283	0.104585	15.878	-0.0521741
-1.04281	-0.127369	17.5854	-0.0796672
2.50613	0.189378	36.0244	-0.167997
-5.05167	-0.526431	22.878	-0.10454
10.7814	0.931659	42.3902	-0.119926
41.1512	0.994452	85.6585	0.0177668
-2.82014	-0.201046	27.8049	-0.15854
0.744623	0.13938	34.9756	-0.108341
-0.449221	-0.00146737	24.9024	-0.113302
-0.908518	0.0102741	17.3902	-0.0798939
-0.858207	-0.0469992	27.3415	-0.129557
5.62404	0.522824	183.512	-0.108233
-0.147986	-0.222696	52.9756	-0.250351
-1.24037	-0.0148776	12.2683	-0.0139913
-4.75557	-0.508003	33.878	-0.0896803
24.0015	2.03093	56.6098	-0.0922549
-1.58228	-0.205104	15.9024	-0.085315
33.7199	2.43333	61.1951	-0.00562035
2.57206	0.209607	21.3415	-0.0833088
-0.0394766	0.0236413	27.4878	-0.100679
-1.98335	-0.233525	8.68293	-0.0276395
-6.63143	-0.0895743	40.8049	-0.128117
20.5071	1.15089	34.3171	-0.0575449
13.0232	2.66563	64.3659	-0.123154
-2.42176	-0.222212	32.3415	-0.155814
12.0606	1.02287	36.5122	-0.0812181
2.40838	0.346793	36.561	-0.144074
-3.18517	-0.342795	30.5366	-0.119303
1.45594	0.492089	34.3415	-0.143142
0.386102	0.0410221	27.5122	-0.127045
-1.46012	-0.315648	12.0488	-0.0640405
-1.72844	-0.055024	30.0976	-0.194428
0.605915	0.130095	31.4878	-0.0980523
-1.09184	-0.143904	20.9268	-0.121313
0.0297828	0.0364001	25.3659	-0.103012
-5.62224	-0.664051	22.9756	-0.109677
0.599524	0.0554063	22.3415	-0.0866093
-1.09723	-0.0572591	37.561	-0.113212
-7.55468	-0.724845	36.4146	-0.15654
-8.11883	-2.04357	3.78049	-0.0435735
0.5074	0.115841	23.2439	-0.106939
-0.3414	0.0131865	33.2927	-0.16827
-0.241397	-0.0338827	34.7561	-0.15321
-0.721774	-0.00353994	15.6098	-0.0991159
2.26839	0.131337	69.0976	-0.16074
-2.56735	-0.381187	25.4878	-0.11328
0.0027259	0.0614451	15.4634	-0.0740763
1.91309	-0.021152	12.1463	-0.0330472
-2.90452	-0.281484	13.5854	-0.109805
-0.00876301	0.0020238	15.4146	-0.0606871
-4.52766	-0.446371	15.561	-0.084877
1.5856	0.133986	28.0976	-0.0812675
2.50665	0.541707	26.0488	-0.0967288
0.424239	0.0789618	22.7805	-0.0828444
1.86331	0.239388	33.2439	-0.099812
0.796315	0.0833422	52.5122	-0.168346
11.7154	0.738167	33.1463	-0.0551928
-3.15697	0.0164514	50.0976	-0.188169
0.372681	0.0790484	11.9512	-0.0714464
0.301548	0.0568301	29.7805	-0.117933
1.73897	0.228579	14	-0.0504041
5.79733	0.493008	33.439	-0.0846891
3.75538	0.424787	32.3902	-0.129351
-0.969409	-0.0520499	17.9756	-0.114182
-0.130429	-0.0362463	23.9756	-0.156925
-0.251681	-0.00777152	16.2683	-0.0687649
0.819675	0.159051	20.561	-0.0933484
1.34366	0.150456	12.439	-0.0650514
2.7876	0.288964	13.5854	-0.0580809
0.551775	0.105072	19.7561	-0.0901912
12.1257	0.834592	23.0732	-0.0248729
-4.94947	-0.301841	40.0976	-0.14845
8.43193	1.04186	42.7561	-0.152588
0.982484	0.0708259	15.5122	-0.0899105
-3.38112	-0.550087	32.9024	-0.0889444
-1.9148	-0.268001	30.5122	-0.127936
2.40597	0.61502	18.2195	-0.0235903
17.5426	1.08752	112.268	-0.085522
-1.62526	-0.182114	31.1951	-0.151791
0.273178	0.0965891	13.6585	-0.0429786
-1.75106	-0.280132	40.2195	-0.192995
-1.29445	-0.199557	34.8537	-0.16536
-0.78004	-0.0887009	14.3902	-0.0852654
1.40391	0.065078	23.5122	-0.0994296
19.3609	1.00068	33.8293	-0.0129025
-1.55432	-0.0903743	23.6829	-0.0768439
-10.1712	-0.307639	271.073	-0.336342
9.58139	0.402217	42.7073	-0.108351
0.552851	0.0594337	58.122	-0.174349
-0.997949	-0.204751	31.8293	-0.165097
2.32691	0.350398	27.2439	-0.173754
-0.273586	-0.0695222	15.5366	-0.101921
-1.66199	-0.315618	17.9268	-0.105658
1.52212	0.118297	28.8537	-0.107024
1.26139	0.11388	10.8293	-0.0520172
6.92276	0.714041	269.366	-0.258345
1.43976	0.150436	35.5854	-0.112307
-2.66178	-0.679989	15.7073	-0.0102079
-5.87659	-0.523084	73.5366	-0.180102
-18.1316	-1.40071	6.7561	-0.187542
-0.986419	-0.418479	50.2439	-0.101087
-15.5503	-5.4591	16.2195	-0.0708004
8.07243	1.05825	88.5122	-0.107803
-0.802739	-0.166907	24.0976	-0.10013
0.104254	0.0888372	28.8293	-0.1594
-1.91476	-0.0396124	32.5366	-0.195194
1.71244	0.0871331	13.8049	-0.0681228
0.224837	0.0384634	27.0244	-0.106648
13.4605	1.51951	290.024	-0.251957
1.84561	1.08693	45.5122	-0.0526578
1.9881	0.354489	31.8049	-0.14493
-1.28119	-0.23088	26.8293	-0.113584
3.29672	0.260686	20.122	-0.077561
-0.216485	-0.00166478	10.6829	-0.0577743
-4.29894	-0.524212	16.878	-0.0914714
-0.668476	-0.0855894	20.2195	-0.129763
0.548723	0.197969	19.6829	-0.110193
2.96225	0.296261	15.3659	-0.0406716
2.73493	1.46204	41.6585	-0.0438712
0.998385	0.0908722	30.2195	-0.114955
0.835396	0.175592	17.6341	-0.0876072
0.739547	0.0475294	40.3415	-0.0870874
-2.15111	-0.290139	14.7073	-0.112286
-1.1296	-0.146217	19.5366	-0.0750879
-1.64569	-0.183811	27.0244	-0.0491867
-5.67317	-2.19164	12.9756	-0.0788472
7.26617	0.690734	82.9024	-0.0710125
-3.41495	-0.426209	22.7561	-0.189575
-1.4889	-0.205398	20.2195	-0.215466
-4.70668	-0.146044	61.122	-0.262276
-0.021461	-0.109827	41.3415	-0.158126
-4.05989	-0.431115	9.12195	-0.0721339
0.133507	-0.0539895	27.9024	-0.172011
-6.17019	-0.645037	13.9024	-0.118253
-1.15981	-0.0360246	22.8049	-0.0430062
-3.96533	-0.101968	34.7073	-0.0845258
3.4291	0.0960333	53.878	-0.12474
-0.0852411	-0.384375	39.8049	-0.145591
-4.95003	-2.37558	39.8049	-0.139926
-2.18275	-0.569687	11.7561	-0.0868371
-1.51472	-0.213544	24.122	-0.137249
-0.547329	0.105382	37.7561	-0.158752
-0.0209295	-0.0442152	31.561	-0.135036
-0.766598	-0.0234028	33.0976	-0.143497
-1.68589	-0.134337	28.7073	-0.127484
0.793352	0.147404	76.6829	-0.175915
-1.64782	-0.163563	24.6341	-0.127648
-2.61948	-0.361642	25.8537	-0.149366
-0.304934	0.0139593	11.1463	-0.040105
0.68528	-0.120074	31.0244	-0.154968
1.44161	0.102058	39.3415	-0.117203
0.157137	0.0154161	13.7561	-0.0550468
-0.581276	-0.049358	18.5366	-0.102854
-0.186818	-0.0776616	19.3659	-0.0993062
-0.1416	0.0493352	28.6341	-0.137921
2.99007	0.261674	28.9512	-0.0654389
-1.03126	-0.0889604	14.6098	-0.0624864
-11.9942	-0.519478	30.0488	-0.136898
50.4296	1.85324	67.9512	0.0421814
0.487865	0.108231	22.4878	-0.107074
-0.764618	-0.156499	30.6098	-0.19504
-0.600239	-0.091488	14.3902	-0.09794
0.0812909	-0.0908175	24.7317	-0.121498
-0.164416	-0.0810778	46.439	-0.204855
0.307254	0.049533	20.5366	-0.108941
-9.94536	-0.972606	19.561	-0.100723
1.86097	0.96686	15.2683	-0.0207684
-0.690293	-0.186451	15.0732	-0.0778191
-1.8581	-0.414018	12.7561	-0.0954157
3.02359	0.189735	14.7805	-0.0524881
2.90199	0.176228	16.122	-0.0366946
0.697064	0.110293	20.6341	-0.074444
8.07716	0.454605	40.878	-0.185553
1.14282	0.119355	21.9756	-0.163374
0.937916	-0.0596922	23.3415	-0.101495
3.05526	0.324554	17.6829	-0.0669924
1.32586	0.149309	12.4146	-0.0780322
4.20957	0.317151	10.1707	-0.0260705
3.33181	0.3455	11.1463	-0.0195707
4.32328	0.126309	50.4634	-0.165598
-0.895511	-0.11358	14.4634	-0.0646425
1.73977	-0.00268421	6.90244	-0.0196331
-0.62914	-0.0413889	35.9024	-0.149226
-0.520279	0.5929	29.4146	-0.0540857
-1.22036	-0.126002	20.8293	-0.0850901
-1.20433	-0.094551	49.122	-0.144742
-0.997125	-0.0552463	22.1951	-0.103094
4.07687	0.315354	40.0244	-0.180545
-2.94298	-0.553522	35.561	-0.103262
-1.284	-0.117314	17.3171	-0.0964274
-4.29524	-0.390076	25.2927	-0.151798
-2.71396	-0.253327	8.5122	-0.0446234
23.3329	1.18364	34.878	-0.013434
20.6449	1.02897	33.1951	-0.0177646
2.18761	0.526303	24.6098	-0.0111961
-2.55934	-0.267899	19.3415	-0.135125
-2.38673	-0.314701	31.2927	-0.1279
-0.851187	-0.0508241	14.1707	-0.0771602
0.561744	-0.0134389	25.5366	-0.113196
-0.948036	-0.0890092	29.7073	-0.152622
-1.8221	-0.291457	24.8293	-0.0681408
0.148564	0.18818	14.6341	-0.043269
-0.662065	-0.106255	29.122	-0.133928
-0.191328	-0.187727	23.0732	-0.124567
-5.45172	-0.395436	32.7073	-0.20933
-3.51057	-0.0599407	75.7805	-0.106518
0.171414	0.195511	26.7805	-0.206324
-1.27039	-0.173543	20.3171	-0.134926
-1.67658	-0.406472	23.5122	-0.121102
-1.95281	-0.224215	14.6098	-0.0941828
0.859963	-0.0237066	49.0976	-0.143967
-0.549729	-0.161562	28.1463	-0.173706
-1.15103	-0.205202	28.2683	-0.166119
-6.44829	-0.599019	20.3902	-0.0903655
1.97766	0.168623	20.4634	-0.0228427
0.525701	0.0670639	10.2683	-0.032248
0.0988254	0.0429139	22.5122	-0.133467
-1.15242	0.0124959	22.0976	-0.101336
-0.468337	0.0040734	25.4878	-0.138376
18.9192	0.649777	52.7317	-0.116705
0.956147	0.535788	32.8293	-0.0624057
1.52154	0.451869	30.4634	-0.168246
-2.92486	-0.116171	29.3902	-0.0767883
11.5078	0.934412	25.9512	0.00716201
-0.928037	-0.0449787	11.6098	-0.0675561
7.13626	1.40514	35.3902	-0.00743802
1.11622	0.192683	11.7317	-0.0472904
2.14328	0.230322	22.439	-0.0728142
-1.64555	-0.176782	19.3659	-0.0709569
-0.325243	-0.112438	-2.41463	0.00255545
-1.25676	0.0243397	27.5366	-0.12113
-48.6339	-3.9498	2.02439	-0.235098
2.10193	0.700805	34.3171	-0.114024
1.6316	0.185424	11.5366	-0.0451464
0.416757	0.053289	10.4146	-0.0399432
0.269058	-0.0174881	23.3415	-0.104388
0.346045	0.0271993	6.68293	-0.0213007
-1.51295	0.0901507	13.6098	-0.037669
15.652	1.64715	71.7805	-0.11134
0.753362	0.0842601	4.34146	-0.0135352
1.3065	0.0303559	17.6585	-0.105182
-1.3419	-0.0502301	18.4146	-0.108752
-0.354562	-0.0632161	40.7805	-0.103523
2.82074	0.381408	22.2195	-0.0915597
-0.892743	-0.0863868	24.6585	-0.138341
-1.68705	-0.0457237	17.7317	-0.10618
-0.132591	0.00915149	12.3659	-0.0572057
-3.71742	-0.339897	30.6585	-0.132829
6.97573	0.314772	57.2439	-0.0897739
2.74919	-0.236015	33.6829	-0.103572
0.368923	0.101222	19.3659	-0.136179
-0.818394	-0.188506	24.1707	-0.118014
-1.20764	-0.114465	7.31707	-0.0510482
-2.1523	-0.104033	19.7317	-0.135155
-1.13851	-0.0234564	25.8537	-0.134082
-23.7367	-1.21957	25.7317	-0.169061
0.404753	-0.505076	31.561	-0.0695122
-2.90956	-0.36347	21.5366	-0.156135
-0.156512	-0.0897143	23.9268	-0.138861
1.24074	-0.256144	53.2439	-0.061243
0.0555203	-0.0152179	36.6341	-0.166928
4.0889	0.171527	41.6341	-0.146559
-0.193931	-0.53839	50.9268	-0.132627
1.29113	1.46268	121.024	-0.171414
15.015	0.786143	46.2439	-0.16016
-3.65551	-2.00661	61.6098	-0.137049
-1.06448	-0.188837	28.1951	-0.124601
-0.894759	-0.198246	27.9268	-0.105834
-0.0247049	0.031615	24.6098	-0.143697
6.87693	0.763285	37.561	-0.0931297
10.2381	1.18235	62.5366	-0.0721728
2.98244	0.280447	35.7317	-0.0477544
-1.60167	-0.700555	37.1707	-0.113761
-3.35957	0.0977058	25.5366	-0.087903
-2.36674	-0.277391	15.3902	-0.116051
1.2885	0.0955961	34.6585	-0.115663
3.67964	-0.13012	58.878	-0.133109
39.5608	1.20329	44.7317	0.00463694
0.836384	0.192565	16.561	-0.137324
2.23982	0.371378	25.2927	-0.0401853
1.41027	0.20693	38.5854	-0.0633907
5.75174	0.766465	61.5122	-0.076006
3.7503	0.991607	19.0976	-0.0410453
-13.4846	-1.18139	3.78049	-0.0389218
18.581	1.06918	33.2439	-0.0326527
1.22797	0.156069	8.31707	-0.0258621
2.11098	0.149064	22	-0.122724
1.00891	0.107527	30.6098	-0.146007
6.30791	0.71569	38.3902	-0.12152
10.6177	0.702271	26.3902	-0.0863188
12.5436	3.12408	36.4146	0.00421546
1.69196	0.0900252	20.5122	-0.0827781
2.25259	0.246094	32.2439	-0.0681429
1.02216	0.108039	27.9756	-0.0932256
71.5508	6.69114	114.195	-0.0440067
0.677661	0.0484007	8.73171	-0.0606955
4.18315	0.574598	17.561	-0.0511399
-2.39877	-0.150787	20.8049	-0.12241
-11.2499	-0.513349	25.3415	-0.0851328
15.4432	3.59428	63.439	-0.0195055
0.109937	0.0093269	21.6585	-0.114527
-0.222643	-0.100295	23.8293	-0.134379
0.59074	-0.0450851	25.4146	-0.104818
0.44743	0.0155827	25.122	-0.12833
1.42744	0.0488435	23.1707	-0.0498924
1.10534	0.163308	49.3171	-0.065699
-3.79275	-0.860946	17.878	-0.121309
1.36507	0.200645	23.9024	-0.085145
-3.1382	-0.285102	22.7317	-0.140486
-1.24606	-0.0749644	17.5854	-0.103542
0.332453	-0.0500868	25.3171	-0.127633
1.79144	0.0678816	15.6585	-0.0731018
1.46986	0.189776	21.0244	-0.12658
-0.184991	-0.210572	21.8537	-0.048094
-13.2048	-1.24136	34.7073	-0.101237
0.185925	-0.00161001	26.2683	-0.136076
0.195992	-0.00913425	20.5122	-0.0997235
-3.3014	-0.263863	37.9756	-0.0463177
0.41628	-0.0383507	55.5366	-0.125057
0.182679	0.123349	57.1951	-0.0890747
0.0827436	0.0201745	22.0976	-0.108794
-2.00414	-0.22197	21.561	-0.176957
-1.59958	-0.265182	28.122	-0.133683
0.32896	-0.0218863	29.6585	-0.134783
-2.14421	-0.20493	32.5366	-0.132419
-2.51274	-0.968044	23.6098	-0.109361
7.70518	0.708189	40.4634	-0.0109895
1.17673	0.127355	9.04878	-0.0228882
0.496232	-0.000428011	17.9756	-0.101962
13.4288	0.240076	84.2439	-0.135636
-1.20221	-0.154413	18.4634	-0.140998
-2.49785	-0.234429	29.0244	-0.149798
7.73127	0.57007	33.8293	-0.140477
3.33856	0.24722	29.7805	-0.0166616
1.65954	0.332423	15.3171	-0.0304301
1.0352	0.00958811	34.2195	-0.135395
-0.674817	-0.0176123	14.5366	-0.0774128
2.37616	0.263645	34.0488	-0.140535
-0.849855	-0.112854	25.122	-0.15537
7.93692	-0.0100331	68.5366	-0.10132
52.5471	1.37818	41.2439	0.0100553
1.84227	-0.108451	29.878	-0.0983372
5.02501	0.543095	25.6585	-0.088965
-0.800682	-0.115582	22.9024	-0.0403056
-1.34689	-0.480852	39.3171	-0.112536
0.2899	0.0255215	13.0244	-0.0594508
2.17974	0.256787	22.3415	-0.0994152
-0.0961946	-0.0469473	25.8049	-0.143652
-2.91913	-0.149995	20.2439	-0.084111
-2.54121	-0.695112	12.0732	-0.118336
0.355823	0.0641001	25.2439	-0.1213
2.05992	1.87551	39.2683	-0.0762369
-2.87558	-0.210957	21.439	-0.126858
0.86481	0.268715	30.7073	-0.143587
-5.14873	-0.584041	-11.8049	0.00308268
-4.55049	-0.332714	53.9756	-0.146945
2.14152	0.054351	42	-0.0508245
0.944056	0.195895	23.9024	-0.127568
0.26502	0.0439623	11.3659	-0.0516193
-3.44779	-0.245408	13.8049	-0.107638
-0.573876	-0.1432	18.0732	-0.0767119
2.95044	0.119873	43.1463	-0.108415
26.7187	1.88994	84.3902	-0.0795625
-0.873013	-0.0397601	16.4878	-0.0851649
0.500009	-0.0468629	19.0488	-0.0788223
-2.20647	-0.177012	24.0244	-0.14386
-0.412955	-0.10187	9.7561	-0.0454614
1.84625	0.422422	63.1707	-0.113999
-2.92931	-0.798335	3.53659	-0.124829
-2.74444	-0.13911	11.439	-0.0817924
0.591151	-0.03356	23.1707	-0.130193
0.8115	0.0118012	23.122	-0.111953
13.3841	0.912902	60.7561	-0.0422778
-3.83661	-0.362091	47.2439	-0.0990912
0.969326	0.153166	30.6829	-0.126115
-1.38866	-0.177093	26.1463	-0.159308
-7.33843	-0.365025	24.7073	-0.0643651
8.83673	-0.0210847	22.8293	-0.0407577
-0.0205756	1.45082	43.6585	-0.118993
-1.51575	-0.173353	22.3659	-0.130573
5.2222	0.166551	49.4146	-0.0869573
-10.7309	-0.538656	18.6098	-0.108338
0.926887	1.09343	45.9024	-0.125434
-2.15561	1.23774	34.0488	-0.0819154
1.16393	0.403313	28.2439	-0.143562
-1.25595	-0.11673	18.2683	-0.102206
-0.0330738	0.00131728	19.7805	-0.0924138
4.33239	0.241919	27.7073	-0.0603109
3.34315	-0.0537995	72.7561	-0.133648
-5.36599	-0.856678	22.7317	-0.173091
-0.895711	-0.154489	22.6585	-0.105475
-0.165094	-0.036445	21.561	-0.0894736
-0.427314	-0.0309678	19.439	-0.104631
4.18226	0.194286	34.9756	-0.0385999
-1.62794	-0.111323	50.2439	-0.111066
0.489598	0.334928	29.5122	-0.245707
-8.19284	-0.953096	14.5366	-0.131717
-0.751936	-0.0831807	34.9756	-0.153849
0.79918	0.0779068	14	-0.0613863
6.81438	0.830245	16.0488	0.0158863
-1.39811	-0.00413686	11.9268	-0.0938312
0.739586	0.159165	8.21951	-0.0291734
-0.775565	-0.0653251	17.6829	-0.116779
-4.50361	-0.337353	19.561	-0.0867394
3.20003	0.334703	65.8537	-0.14032
8.18128	2.9742	72.2683	-0.177483
-0.512483	-0.00329352	17.6585	-0.0988071
0.0893748	0.136056	33.9268	-0.114529
-0.0106809	-0.0510588	27.6829	-0.0851057
2.84683	0.287454	24.6098	-0.0809646
-1.1188	0.012461	42.439	-0.125916
3.41821	0.718278	23.6341	-0.0181986
3.65404	0.632201	17.9268	-0.0398711
0.643801	0.117925	29.2683	-0.113344
-1.43485	-0.0608308	20.6341	-0.128516
-1.3382	-0.19218	30.7561	-0.0574516
-28.4494	-4.253	-20.5366	-0.0667865
-0.0115294	0.0125565	12.7805	-0.0349325
-0.592177	-0.113644	22.9268	-0.0675527
-1.1827	-0.114702	17.7317	-0.0778179
-1.20504	-0.237286	25.3659	-0.155649
-0.799251	-0.0714096	13.5122	-0.0786031
2.46082	0.192574	9.34146	-0.0408966
7.13834	0.428054	28.9024	-0.0853479
-2.21024	-0.259483	8.29268	-0.119264
-2.19033	-0.219703	7.07317	-0.0573851
-4.42015	-0.367513	31.7561	-0.169313
3.16499	0.166342	37.7561	-0.0565501
-2.52925	-0.486278	23.4146	-0.0963355
-0.698851	-0.108663	12.5366	-0.07323
3.41739	0.466571	23.7805	-0.129953
-0.581478	-0.0464671	18.9268	-0.138604
-0.538001	0.0135019	23.122	-0.109046
-0.347936	0.101572	22.6585	-0.104889
3.34904	0.394844	41.439	-0.0822168
4.8396	0.306621	28.8537	-0.0866088
-8.16206	-0.24149	29.6585	-0.178054
7.74257	0.812589	31.4878	-0.0592598
-0.429816	0.0152789	29.4146	-0.159681
-28.5571	-0.321778	85.0976	-0.420784
1.41644	0.2333	14.2439	-0.0510826
-1.44318	-0.186572	21.4146	-0.106646
0.235642	-0.0820145	18.5854	-0.0600651
-3.04776	-0.230381	19.5366	-0.166555
2.31939	-0.0595909	93.8537	-0.115327
4.13268	0.931114	57.0976	-0.0457028
-0.0780485	0.0456697	14.122	-0.0489371
-3.63747	-0.15538	43.8293	-0.0693773
1.06412	0.109625	33.1707	-0.188774
0.488724	-0.0178537	21.6585	-0.114137
-1.55843	-0.267472	69.9756	-0.125033
-0.00980929	-0.0232345	10.5122	-0.0881624
-1.01415	-0.143557	15.2683	-0.131474
-1.15725	-0.0409097	23.6341	-0.143106
-0.464679	0.0329234	10.7073	-0.0511494
-0.565375	-0.0466844	25.0732	-0.0976224
-1.184	0.0731273	45.0488	-0.133842
10.5307	0.808005	30.7073	-0.0167729
-0.0385805	0.0441812	29.7317	-0.156603
[truncated: 2,858 more rows]

## Sheet: Main_figure_4_and_Table_S5
Data for Main figure 4 and Table S5			0' means trand is statistically not significant
URBID	Annual SDE50 frequency trend (Urban)	Annual SDE50 frequency trend (Buffer)	Annual avg. SP of SDE50 trend (Urban)	Annual avg. SP of SDE50 trend (Buffer)	Annual avg. temperature trend (Urban)	Annual avg. temperature trend (Buffer)	No. of ppt events trend (Urban)	No. of ppt events trend (Buffer)	Diff in trend (Col B - Col C)	Diff in trend (Col D - Col E)	Selected UBPs (indicator = 1)
16375	0	0	0	0	0	0	0	9.13393	0	0	0
16921	0	3.49074	0	0	0	0	0	0	-3.49074	0	1
16963	1.19677	4.13393	0	0	0	0	0	0	-2.93715	0	1
17004	1.33333	3.08194	0	0	0	0	-2.61579	-3.51	-1.74861	0	1
17136	0	3.34058	0	0	0	0	-6.27448	0	-3.34058	0	1
17155	-0.959524	3.4	0	0	0	0	-6.41667	0	-4.35952	0	1
17196	0	-2.55197	0	0	-0.0225881	0.0281566	0	0	2.55197	0	1
17216	1.88562	2.92222	0	0	0	0	0	0	-1.0366	0	1
17234	2.82248	4.32456	0	0.0222256	0	0	3.70312	0	-1.50208	-0.0222256	1
17235	1.64785	3.02941	0.0578073	0.0274266	0	0	0	0	-1.38156	0.0303807	1
17236	1.65	0	0.0525829	0.029588	0	0	0	0	1.65	0.0229949	1
17237	0	0	0	0.0135104	0	0	-4.43633	0	0	-0.0135104	1
17250	2.57273	4.64286	0	0	0	0	0	0	-2.07013	0	1
17251	4.65	7.28571	0	0	0	0	0	11.6	-2.63571	0	1
17252	0	5.04762	0	0.0111206	0	0	0	12.331	-5.04762	-0.0111206	1
17268	0	3.23235	0	0	0	0	-3.32308	0	-3.23235	0	1
17310	0	0	0	0	0	0	-2.72083	-4	0	0	1
17327	0	5.18333	0	0	0	0	0	11.3267	-5.18333	0	1
17343	0	0	0	0	0	0	0	0	0	0	1
17358	0	4.10117	0	0	-0.0216736	-0.0227045	0	0	-4.10117	0	1
17359	1.5	3.65109	0.0216008	0	0	0	-1.5	0	-2.15109	0.0216008	1
17371	4.0437	4.38462	0	0	0	0	0	0	-0.340918	0	1
17372	3.25463	3.98214	0.0315055	0.0330175	0	0	0	0	-0.727513	-0.00151196	1
17391	-1.56125	0	-0.0547956	0	0	0	-5.96429	0	-1.56125	-0.0547956	1
17393	0	1.89181	0	0	0	0	0	0	-1.89181	0	1
17412	1.5	1.84211	0	0	0	0	0	0	-0.342105	0	1
17445	1.14835	1.73214	0	0	0	0	0	0	-0.583791	0	1
17446	0	0	0.0426122	0.0380508	0	0	0	-5.10556	0	0.00456141	1
17462	0	0	0	0	0	0	-5.82476	0	0	0	1
17478	0	0	-0.0786455	0	0	0	-3.56146	0	0	-0.0786455	1
17480	-2.05644	0	0	0	0	0	-6.48134	0	-2.05644	0	1
17481	0	2.21825	0	0	0	0	-4.5	0	-2.21825	0	1
17518	0	3.42582	0	0	0	0	0	6.17712	-3.42582	0	1
17539	-1.42017	-1.69286	0	0	0	0	-7.68176	-5.92059	0.272689	0	1
17558	0	2.32667	0	0	0	0	-3.9	0	-2.32667	0	1
17578	0	0	0	0	0	0	-3.42222	-2.94493	0	0	1
17598	2.8	3.19722	0.0608692	0.0603211	0	0	0	0	-0.397222	0.000548035	1
17600	-1.71008	0	0.0264112	0.0235789	0	0	-7.0625	-4.48214	-1.71008	0.00283234	1
17619	1.79049	2.91608	0.0561698	0.0441739	0	0	0	0	-1.12559	0.0119959	1
17620	0	1.34314	0	0	0	0	0	0	-1.34314	0	1
17635	0	0	-0.088909	-0.0684352	0	0	-4.01471	-8.5	0	-0.0204738	1
17637	-1.29706	0	0	0	0	0	-4.41699	-3.39819	-1.29706	0	1
17638	0	1.67333	0	0	0	0	-4.44722	0	-1.67333	0	1
17639	0	0	0	0	0	0	-6.13143	-4.84034	0	0	1
17656	0	-1.30385	0	0	0	0	-4.79583	-7.8165	1.30385	0	1
17674	0	4.16388	0	0	0	0	-3.30128	0	-4.16388	0	1
17675	0	0	0	0	0	0	-3.54167	0	0	0	1
17698	0	0	0	0	0	0	-3	0	0	0	1
17719	0	0	0	0	0	0	-3.2532	0	0	0	1
17720	-1.42262	0	0	0	0	0	-3.43434	0	-1.42262	0	1
17735	0	3.37868	0	0	0	0	-4.51087	3.91875	-3.37868	0	1
17750	-2.05606	-1.46061	-0.0733641	0	0	0	-9.85417	-8.63304	-0.595455	-0.0733641	1
17751	-1	0	0	0	0	0	-5.42857	0	-1	0	1
17765	0	0	0	0	0	0	-7.29922	-4.65333	0	0	1
17766	-1.61392	0	0	0	0	0	-6.09809	0	-1.61392	0	1
17792	0	0	0.0312196	0.0377947	0	0	-4.65942	0	0	-0.00657511	1
17813	-2.53344	0	0	0.0219993	0	0	-7.94949	0	-2.53344	-0.0219993	1
17841	1.65476	0	0	0	0	0	0	0	1.65476	0	1
17858	-2.24662	-2.1455	0	0	0	0	-6.92271	0	-0.101119	0	1
17859	0	7.34409	0	0	0	0	-6.07681	5.06203	-7.34409	0	1
17904	0	3.51587	0	0	0.0348881	0.0333476	-4.94722	0	-3.51587	0	1
17923	-1.48913	0	0	0	0	0	-5.2654	0	-1.48913	0	1
17938	-1.63643	0	-0.073077	-0.0678548	0	0	-7.53378	-5.78595	-1.63643	-0.0052222	1
17957	0	0	0.040094	0.0364013	0	0	-4.4533	-3.12839	0	0.00369275	1
17959	-1.71429	0	0	0	0	0	-7.93611	-5.15613	-1.71429	0	1
17982	1.39444	2.45644	0	0	0	0	0	0	-1.06199	0	1
18006	0	4.58571	0	0	0	0	0	6.64881	-4.58571	0	1
18007	0	2.09167	0	0	0	0	-2.66092	0	-2.09167	0	1
18008	-2.19091	-2.3	0	0	0	0	-5.56786	-4.33974	0.109091	0	1
18009	0	-1.42481	0	0	0	0	-4.87685	-5.64338	1.42481	0	1
18028	0	2.10728	0	0.0342826	0	0	0	0	-2.10728	-0.0342826	1
18029	0	0	0.0312752	0.0431081	0	0	-5.28043	-2.74667	0	-0.0118329	1
18047	-2.39583	0	-0.0331968	0	0	0	-7	-3.775	-2.39583	-0.0331968	1
18058	-1.65595	0	-0.0827032	-0.0732945	0	0	-8.35	-5.66667	-1.65595	-0.00940874	1
18059	0	2	0	0	0	0	-2.58482	0	-2	0	1
18060	-1.28947	0	0	0	0	0	0	0	-1.28947	0	1
18061	-3.24582	-1.125	0	0	0	0	-7.83602	-4.48333	-2.12082	0	1
18078	0	0	0	0	0	0	-7.7951	-4.37037	0	0	1
18079	0	0	0	0	0	0	-5.71429	-2.69048	0	0	1
18080	0	1.85714	0	0	0	0	-4.24069	0	-1.85714	0	1
18081	-2.23214	0	0	0.0335714	0	0	-7.1	0	-2.23214	-0.0335714	1
18095	0	2.66667	0	0	0	0	0	6	-2.66667	0	1
18096	-2.62679	0	0	0.0311589	0	0	-7.60833	-5.53262	-2.62679	-0.0311589	1
18142	0	2.10428	0	0	0	0	0	0	-2.10428	0	1
18160	0	0	0	0	0	0	0	3.85682	0	0	0
18161	0	0	0	0	0	0	0	0	0	0	0
18163	0	0	0	0	0	0	-6.37308	-5.09545	0	0	1
18181	0	0	0	0	0	0	0	8.26136	0	0	1
18201	4.29922	0	0	0	0	0	0	0	4.29922	0	1
18202	0	0	0	0	0	0	0	0	0	0	1
18203	-4.22829	-3.83333	0	0	0	0	-9.46131	-8.27329	-0.394955	0	1
18219	-6.85165	-3.85926	0	0	0	0	-16.8775	-9.87121	-2.99239	0	1
18220	-2.35714	-2.44097	-0.03106	-0.029896	0	0	-7.62731	-6.87298	0.0838294	-0.00116401	1
18238	-3	-3.15207	-0.119048	-0.12795	0	0	-13.85	-11.8653	0.152074	0.00890177	1
18239	-2.46257	0	0	0	0	0	-9.21538	-5.71198	-2.46257	0	1
18240	-2.94243	-3.14955	0	0	0	0	-8.27619	-7.66667	0.207119	0	1
18276	0	-1.42222	-0.0903262	-0.0808174	0	0	0	-6.14145	1.42222	-0.00950889	1
18277	1.51667	1.83974	0	0	0	0	0	4.02273	-0.323077	0	1
18278	-1.73704	-2.45804	0	-0.0348436	0	0	-6.28431	-6.77124	0.721005	0.0348436	1
18293	0	0	0	0	0	0	0	0	0	0	1
18311	-1.69	-1.975	0	0	0	0	-7.39955	-7.96805	0.285	0	1
18312	-2.42262	-3.24573	0	-0.0346285	0.0296827	0.0321729	-7.43056	-7.73509	0.823107	0.0346285	1
18343	0	0	-0.0708245	-0.0789831	0	0	0	0	0	0.00815856	1
18344	-2.1381	0	-0.0465645	0	0	0	-8.60119	0	-2.1381	-0.0465645	1
18345	0	0	0	0	0	0	8.43651	9.5	0	0	1
18346	0	0	0	0	0	0	-4	-4.10811	0	0	1
18366	-2.55556	-2.13594	0	0	0	0	-7.52754	-6.05013	-0.419611	0	1
18368	-2.07292	-2	0	0	0	0	-7.20877	-5.89286	-0.0729167	0	1
18369	-1.97368	0	0	0	0.0369047	0.0366472	-6.77124	-5.33571	-1.97368	0	1
18391	0	0	0	0.0363606	0	0	0	0	0	-0.0363606	1
18415	1.22619	1.42582	0	0	0	0	0	3.93095	-0.199634	0	1
18434	-4.48684	-4.66092	0	-0.0672046	0	0	-15.3693	-14.0714	0.174077	0.0672046	1
18436	-2.54846	-2.55556	0	0	0	0	-5.01786	-4.18065	0.00709402	0	1
18449	0	0	-0.0637708	-0.0752456	0	0	0	0	0	0.0114748	1
18450	0	0	-0.0925665	-0.0667483	0	0	0	0	0	-0.0258182	1
18451	0	1.89181	0	0	0	0	0	5	-1.89181	0	1
18476	0	0	0	0	0	0	0	0	0	0	0
18493	-1.58947	-1.62202	0	0	0	0	-3.28348	0	0.0325501	0	1
18494	-3.41883	-2.92121	-0.0518531	-0.0358454	0	0	-9.83974	-6.53378	-0.497619	-0.0160077	1
18510	0	0	0	0	0	0	-5.185	0	0	0	0
18511	-1.75986	-1.3626	0.0299676	0	0	0	-6.11655	-5.2605	-0.397252	0.0299676	1
18531	0	0	0	0	0	0	-1.86058	-1.9089	0	0	1
18532	-1.80385	-1.55278	0	0	0	0	-5.95	-5.66667	-0.251068	0	1
18533	-2.84808	-2.48051	0	-0.0405014	0	0	-9.28595	-6.92255	-0.367567	0.0405014	1
18555	0	0	0	-0.0485342	0	0	0	0	0	0.0485342	1
18556	0	1.66434	0	0	0	0	-3.15741	0	-1.66434	0	1
18557	-2.05	0	0	0	0	0	0	0	-2.05	0	1
18584	2	3	-0.0336175	0	0	0	4.40231	6.65954	-1	-0.0336175	1
18585	1.65591	2.75962	0	0	0	0	0	0	-1.1037	0	1
18586	0	1.28992	0	0.0399984	0	0	0	0	-1.28992	-0.0399984	1
18602	-3	-2.71198	0	-0.0314084	0	0	-8.54248	-6.61071	-0.288018	0.0314084	1
18603	-2.21584	-2.1381	0	0	0	0	-7.90909	-7.158	-0.0777433	0	1
18604	-2.25833	-2.60859	0	-0.0391341	0	0	-8.32647	-8.32857	0.350253	0.0391341	1
18619	-3	-3.06351	-0.122663	-0.111272	0	0	-14.1968	-12.5	0.0635081	-0.0113908	1
18621	-1.37981	0	-0.0966939	-0.0663113	0	0	-7.20129	0	-1.37981	-0.0303826	1
18622	0	4.37981	0	0	0	0	0	6.9131	-4.37981	0	1
18623	-2.90782	-2.16146	0	0	0	0	-7.60263	-5.35504	-0.746367	0	1
18635	-1.32738	0	0	0	0	0	-4.90693	-4.25962	-1.32738	0	1
18654	0	6.91511	0	0	0	0	0	0	-6.91511	0	1
18674	0	0	0	0	0	0	0	4.12897	0	0	0
18675	1.8	1.63397	0	0	0	0	5.15972	7.91599	0.166029	0	1
18677	-1.32292	0	0	0	0	0	0	0	-1.32292	0	1
18693	0	0	-0.401005	0	0	0	0	0	0	-0.401005	0
18710	0	0	0.0460232	0	0	0	3.22381	9.16954	0	0.0460232	1
18727	0	-1.52923	0	0	0	0	-4.73864	-6.5963	1.52923	0	1
18767	-2.93915	-2.72078	0	0	0	0	-9.11556	-6.85833	-0.218374	0	1
18785	0	0	0	0	0	0	-8.19805	-5.46154	0	0	0
18786	0	0	0	0	0	0	8.66667	9.3875	0	0	1
18787	0	2.225	0	0	0	0	0	4.63333	-2.225	0	1
18788	0	0	0.0364927	0.0408988	0	0	-3.11071	-2.28636	0	-0.00440605	1
18790	-2.04273	-2.07692	0	0	0	0	-7.19091	-6.55719	0.0341958	0	1
18805	0	0	-0.101312	-0.0711295	0	0	0	4.81917	0	-0.0301822	1
18806	-2	-1.98333	0	0	0	0	-7.40546	-5.57738	-0.0166667	0	1
18807	-2.83333	-2.76136	0	0	0.0381145	0.0389078	-9.12132	-7.4375	-0.0719697	0	1
18832	0	0	0	0	0	0	0	0	0	0	1
18868	-3.44222	-3.36515	-0.15402	-0.0997245	0	0	-10.9688	-10.274	-0.0770707	-0.0542956	1
18888	0	0.8	0.0453847	0.0322232	0	0	-1.67708	0	-0.8	0.0131615	1
18889	0	-1.25	0	0	0	0	-5.70582	-5.54921	1.25	0	1
18890	-4.29222	-4.075	-0.0566608	-0.045839	0	0	-10.9145	-9.78363	-0.21722	-0.0108218	1
18891	-3.41288	-4.16602	-0.0574343	-0.0568368	0.0372537	0.0368973	-8.56832	-10.2323	0.753144	-0.000597493	1
18906	0	0	0	0	0	0	6.56562	8.13056	0	0	0
18907	-2.18102	0	-0.089989	0	0	0	-6.32937	0	-2.18102	-0.089989	1
18908	0.84	0	0	0	0	0	0	0	0.84	0	1
18909	-2.93095	-2.54701	-0.0483618	-0.0424873	0	0	-7.56158	-6.32292	-0.383944	-0.00587451	1
18910	-2.11765	-1.4875	0	-0.0369161	0	0	-6.51667	-3.79057	-0.630147	0.0369161	1
18926	0	0	-0.0796322	-0.085047	0	0	0	0	0	0.00541484	1
18927	0	1.06174	0	0	0	0	4.44026	6.70497	-1.06174	0	1
18928	1.19722	1.22876	0	0	0	0	0	0	-0.0315359	0	1
18938	0	0	0	0	0	0	-5.58156	-4.5	0	0	0
18939	-3.7303	-3.44286	-0.149277	-0.114677	0	0	-14.8776	-12.5507	-0.287446	-0.0346004	1
18965	0	0	0	0.0357362	0	0	0	-2.25	0	-0.0357362	1
18983	3.68627	0	0	0	0	0	0	0	3.68627	0	1
18999	-2.35294	-2.01613	-0.0413093	-0.0372463	0	0	-6.23377	-5.32576	-0.336812	-0.00406298	1
19013	0	0	0	0	0	0	0	7.03947	0	0	1
19014	0	0	0	0	0	0	0	0	0	0	1
19033	-3.41126	-4	-0.060077	-0.0526942	0	0	-8.72454	-10.8258	0.588745	-0.00738277	1
19034	-1.97056	-3.28583	0	0	0	0	-6.80909	-9.29503	1.31527	0	1
19053	0	0	0	0	0	0	0	0	0	0	1
19084	-3.31174	-4.76136	-0.178789	-0.117227	0	0	-12.107	-15.9539	1.44962	-0.0615618	1
19085	-2.02778	-2.61414	0	-0.0808705	0	0	-7.15375	-9.32885	0.586366	0.0808705	1
19087	-2.55364	-3.16636	0	-0.042254	0	0	-7.37391	-8.32738	0.61272	0.042254	1
19088	1.2	0	0	0	0.037977	0.0399773	-3.04244	-5.18333	1.2	0	1
19115	0	0	0	0	0	0	0	0	0	0	1
19127	0	0	0	0	0	0	0	0	0	0	1
19128	-2.3841	-3	0	0	0	0	-7.31646	-9.13188	0.6159	0	1
19145	-2.05428	-2.54444	0	-0.0489417	0	0	-5.61818	-7.30075	0.490166	0.0489417	1
19146	-2.77124	-4.26136	0	-0.0452697	0.03711	0.0360734	-9.10556	-13.3788	1.49012	0.0452697	1
19158	-2.10263	0	-0.12566	-0.0898827	0	0	-11	-6.20714	-2.10263	-0.035777	1
19159	-3.81845	-3.05333	0	0	0	0	-10.7321	-7.27329	-0.765116	0	1
19177	-1.26198	0	0	0	0	0	-5.76872	-4.86932	-1.26198	0	1
19196	0	0	0	-0.0446128	0	0	-3.73864	-3.5856	0	0.0446128	1
19197	-3	-2.70089	0	0	0	0	-9.50758	-9.07393	-0.299107	0	1
19220	-3.59991	-4.15476	-0.146372	-0.136413	0	0	-12.1	-13.0417	0.554857	-0.00995886	1
19239	-3	-2.97619	-0.127411	-0.134344	0	0	-13.1288	-12.8694	-0.0238095	0.0069325	1
19240	-1.34891	0	0.053233	0.0375562	0	0	-5.37716	-4.09809	-1.34891	0.0156767	1
19257	0	-0.129734	-0.332699	0	0	0	-4.30952	0	0.129734	-0.332699	0
19258	-1.66029	0	-0.116019	-0.0769791	0	0	-8.1875	0	-1.66029	-0.0390399	1
19260	-1.49138	-1.35706	0	0	0	0	-6.40968	-6.47527	-0.134319	0	1
19261	-3	-3.25947	-0.0452009	-0.0336316	0	0	-8.60893	-8.77286	0.259467	-0.0115693	1
19294	-1.45914	0	-0.102847	-0.0956453	0	0	-7.22145	-5.84698	-1.45914	-0.0072022	1
19308	-4.77222	-4.45141	-0.0332613	0	0.0387413	0.03997	-13.53	-11.9078	-0.320812	-0.0332613	1
19322	0	0	0	0	0	0	0	0	0	0	1
19323	0	0	0	0	0	0	-2.59545	-4.01923	0	0	1
19325	-2	-2.13188	0	0	0	0	-6.85215	-6.01471	0.131884	0	1
19344	-1.27429	0	0	0	0	0	-3.83097	-2.53394	-1.27429	0	1
19345	0	0	0	0	0.03933	0.0390563	-3.91304	-4.21905	0	0	1
19353	-5.08392	-4.85938	-0.100336	-0.119241	0	0	-17.4932	-15.5051	-0.224541	0.018905	1
19355	-4.28571	-4.3815	-0.0699193	-0.0600363	0.0364625	0.0372597	-12.1129	-10.9237	0.0957826	-0.00988303	1
19381	0	0	-0.0803399	-0.0734067	0	0	0	0	0	-0.00693321	1
19395	-4.33333	-4.51923	-0.0475503	-0.0557114	0.0364217	0.0358657	-11.1547	-10.7656	0.185897	0.00816118	1
19396	-4.33333	-3.86515	0	0	0.0374546	0.0370922	-14.35	-12.4396	-0.468182	0	1
19408	-1.65616	-1.72414	0	0	0	0	-5.18929	-4	0.0679803	0	1
19424	-0.945113	0	0	0	0	0	-5.03125	-4.05409	-0.945113	0	1
19425	-4.25463	-4.09307	0	0	0.0424124	0.0421139	-11.1569	-10	-0.161556	0	1
19440	-2.15966	0	0	0	0.0400497	0.04042	-9.56333	-4.70089	-2.15966	0	1
19450	-3.5	-4.16146	-0.0619102	-0.0548816	0	0	-10.4143	-10.3333	0.661458	-0.00702862	1
19451	-2.4	-2.25658	-0.0548116	-0.0596416	0	0	-8.33333	-6.23412	-0.143421	0.00483008	1
19467	0	0	0	0	0	0	-6.86437	0	0	0	1
19486	0	0	0	0	0	0	-6.9391	-3.93725	0	0	1
19487	-2.09762	-2.15385	0	0	0	0	-7.54248	-7.39697	0.0562271	0	1
19489	-2.80861	-3.16905	-0.0616629	-0.0629143	0.0372376	0.0371355	-9.93915	-10	0.36044	0.00125137	1
19507	0	3.08846	0	-0.0364638	0	0	0	7.33571	-3.08846	0.0364638	1
19509	0	-1.4	0	0	0	0	-3.66667	-6	1.4	0	1
19510	0	0	0	0	0	0	-4.6375	0	0	0	1
19511	0	0	0	0	0.0392884	0.0397484	-7.55952	-2.91118	0	0	1
19530	-4.53535	-4.27333	-0.166735	-0.149484	0	0	-14.4564	-12.4125	-0.26202	-0.0172516	1
19531	-1.82556	-1.61325	0	0	0	0	-6.9297	-5.88761	-0.21231	0	1
19533	-2.62587	-2.47049	-0.0517673	-0.052229	0	0	-8.84793	-6.90598	-0.155388	0.000461723	1
19534	-2.57738	-3.51667	0	-0.0420505	0	0	-8.12818	-7.71765	0.939286	0.0420505	1
19561	-2.05571	-2.37619	0	0	0	0	-7.43506	-8.59872	0.320476	0	1
19582	0	0	0	0	0.0771869	0.0754213	-7.78849	-6.28636	0	0	1
19594	-2.5	-2.97727	-0.0808628	-0.0538247	0	0	-7.72222	-8.07262	0.477273	-0.0270381	1
19595	0	0	0	0	0	0	-2.80476	0	0	0	1
19596	-2.28571	-2.33333	0	0	0	0	-7.71658	-7.0875	0.047619	0	1
19612	-2.39643	-1.30769	-0.0533675	-0.0438328	0	0	-7.24038	-3.96154	-1.08874	-0.00953471	1
19627	3.87666	4.01562	0	0	0	0	5.43213	5.60192	-0.138965	0	1
19628	-3.3875	0	0	0	0	0	-7.88854	0	-3.3875	0	1
19629	-4.59167	-4.0359	-0.108478	-0.125639	0	0	-15.3631	-12.6742	-0.555769	0.0171613	1
19630	-3.20761	-3.94387	-0.072383	-0.0651188	0.0428496	0.0429416	-9.29167	-10.1486	0.736256	-0.00726422	1
19657	-1.81667	-2.15476	0	0	0	0	-5.88345	-6.07562	0.338095	0	1
19658	-3.39757	-2.71921	-0.041711	-0.0359007	0.0350635	0.0353566	-11.5035	-8.85584	-0.678358	-0.00581034	1
19659	-4.1	-4.47597	0	0	0.0420268	0.0414523	-11.3667	-11.3731	0.375973	0	1
19690	-2.65591	-1.86607	0	-0.039177	0.0405873	0.040465	-10.2517	-5.30286	-0.789843	0.039177	1
19718	0	4.29398	0	0	0	0	0	0	-4.29398	0	1
19719	-3.22774	-2.58258	0	-0.0448483	0.0361861	0.034673	-11.3839	-8.48684	-0.645166	0.0448483	1
19720	-4.06548	-4.24932	-0.0378878	0	0.0378352	0.0380808	-11.9373	-12.7386	0.183844	-0.0378878	1
19730	0	4.25962	0	0	0	0	0	7.54521	-4.25962	0	1
19731	-4.03486	-4.06905	-0.0947371	-0.107545	0	0	-16.5	-14.5	0.0341918	0.0128079	1
19732	-4.78175	-4.39444	-0.093459	-0.0990841	0	0	-13.7868	-12.6791	-0.387302	0.00562514	1
19734	-4.02	-3.77826	-0.0605031	0	0	0	-10.9941	-9.21111	-0.241744	-0.0605031	1
19735	-2.78889	-2.93427	-0.0378104	-0.0518367	0	0	-9.8871	-9	0.145378	0.0140264	1
19776	-2.55844	-2.48077	-0.0400646	0	0	0	-9.55844	-8.86932	-0.0776723	-0.0400646	1
19790	-3.43651	-3.28175	-0.104328	-0.0951132	0	0	-13.2929	-13.1372	-0.154762	-0.00921435	1
19792	0	0	0	0	0	0	-5.08489	-4.2419	0	0	1
19806	-4.64706	-5.52116	-0.103031	-0.0979737	0	0	-12.5813	-16.7446	0.874105	-0.00505716	1
19807	0	0	0	0	0	0	-4.74302	-3.82857	0	0	1
19808	0	0	0	0	0.0705928	0.0658726	-5.75595	-7.61667	0	0	1
19825	0	0	0	0	0	0	-3.40783	-3.44803	0	0	1
19826	-3.2287	-3	0	0	0	0	-10.1095	-8.57882	-0.228696	0	1
19827	-2.08805	-2	0	-0.0340737	0	0	-7	-3.09615	-0.0880542	0.0340737	1
19855	-2.43633	0	-0.0861027	-0.0836075	0	0	-6.21196	-4.04688	-2.43633	-0.00249512	1
19875	-4.07108	-3.82576	-0.131727	-0.121717	0	0	-14.8268	-11.9398	-0.245321	-0.0100098	1
19877	0	2.56753	0	0	0	0	0	6.98	-2.56753	0	1
19895	0	0	0	0	0	0	-5.09524	0	0	0	1
19896	-2.39583	0	-0.0768174	-0.0659326	0	0	-8.89828	0	-2.39583	-0.0108848	1
19897	0	2.38022	0	-0.0430539	0	0	0	8.7049	-2.38022	0.0430539	1
19898	0	0	0	0	0	0	-3.91598	0	0	0	1
19899	-1.55344	-1.33333	-0.0495919	-0.0371809	0	0	-2.53137	0	-0.220109	-0.012411	1
19900	-2.40152	0	0	0	0.0412239	0.0405957	-6	-2.95445	-2.40152	0	1
19919	-1.56111	0	0	0	0	0	-6.47684	-5.28768	-1.56111	0	1
19920	-2.71008	-2.09722	0	-0.0425678	0	0	-7.35143	-4.25463	-0.612862	0.0425678	1
19921	-2.42308	-2.12374	0	-0.0391888	0	0	-7.90909	-5.61806	-0.29934	0.0391888	1
19922	-2.93	-2.61806	0	-0.0346109	0	0	-10.8038	-8.06458	-0.311944	0.0346109	1
19939	-4.40588	-3.96061	-0.0375201	-0.0380272	0.038661	0.038386	-12.5395	-11.5941	-0.445276	0.000507112	1
19954	0	-3.14496	0	-0.0327233	0.0630171	0.0625125	0	-8.69006	3.14496	0.0327233	1
19967	2.14791	6.29825	0	0	0.0315575	0.0312104	0	8.6	-4.15033	0	1
19978	0	0	-0.0526806	-0.0556073	0	0	0	0	0	0.00292673	1
19979	-1.58571	0	0	0	0	0	-4.97222	0	-1.58571	0	1
20007	-2.125	-2.10408	-0.0384656	0	0	0	-6.63387	-6	-0.0209157	-0.0384656	1
20008	-3.14791	-2.74597	-0.0428052	-0.0418212	0	0	-10.2167	-8.38105	-0.401945	-0.000984002	1
20009	-2.76786	-2.52506	-0.0374627	-0.0318196	0	0.0343902	-10.5858	-8.35417	-0.242794	-0.00564315	1
20027	0	-3.67962	0	0	0.0601614	0.0600842	0	-9.31677	3.67962	0	1
20042	-1.74643	-1.65248	0	0	0	0	-6.2928	-6.23077	-0.0939518	0	1
20043	0	0	0	0	0	0	-6.2	-5.20186	0	0	1
20044	-2.66092	-2.03137	-0.0407323	-0.0417578	0	0	-10.0526	-8.13382	-0.629547	0.00102553	1
20057	-1.82288	-1.4037	-0.0488796	-0.0362679	0	0	0	0	-0.41918	-0.0126118	1
20058	-2.17424	-2.01786	-0.0429492	-0.048948	0	0	0	0	-0.156385	0.00599887	1
20076	0	0	0	0	0	0	-4.10168	-3.34058	0	0	1
20077	2.40588	9.3961	0	0	0	0.021353	0	10.6564	-6.99022	0	1
20094	0	2.92255	0	0	0	0	0	0	-2.92255	0	1
20105	-1.37252	0	0	0	0	0	-6.65045	-5	-1.37252	0	1
20106	-2	-1.72894	-0.0439528	-0.04579	0	0	-5.92706	-3.39819	-0.27106	0.00183713	1
20120	-4	-3.89572	-0.0883118	-0.121247	0	0	-16.1286	-15.3397	-0.104278	0.032935	1
20132	-2.82338	-2.23529	-0.0514528	-0.0382987	0	0	-9.60417	-8.76538	-0.588083	-0.0131541	1
20133	-1.09951	-1.19293	0	0	0	0	-5.41799	-4.50862	0.0934194	0	1
20135	-3.08333	-3.2265	0	0	0	0	-9.37212	-8.75932	0.143162	0	1
20136	0	-4.48077	0	0	0.0682499	0.0679739	0	-7.76569	4.48077	0	1
20151	-2.09307	-2.52786	0	0	0	0	-7.32051	-9.19617	0.43479	0	1
20152	0	0	0	0	0	0	0	0	0	0	1
20159	-0.68544	-0.724747	0	0	0	0	-10.0749	-6.16398	0.0393079	0	0
20160	0	5.72078	0	0	0	0	0	9.97222	-5.72078	0	1
20161	-1.36607	-2.0702	0	-0.0466273	0	0	-5.63116	-3.23765	0.704126	0.0466273	1
20171	0	0	0	0	0	0	-4.49455	0	0	0	1
20172	-1.13611	0	0	0	0	0	-5.92826	-3.04054	-1.13611	0	1
20175	-1.59412	-2.12436	-0.0443564	-0.0432763	0	0	-7.29274	-6	0.530241	-0.0010801	1
20188	-1.52529	-1.32796	0	0	0	0	-6.83333	-6.10345	-0.19733	0	1
20225	0	0	0.0279438	0	0	0	-3.4319	0	0	0.0279438	1
20243	0	0	0	0	0	0	-2.46761	0	0	0	1
20258	-3.69783	-3.58333	-0.167229	-0.135037	0	0	-15.0667	-13.4632	-0.114493	-0.0321918	1
20259	0	0	0	0	0	0	0	0	0	0	1
20260	2.11438	3	-0.0397251	-0.041926	0	0	6.33854	10.1576	-0.885621	0.0022009	1
20271	0	0	0	0	0	0	-4.07143	-3.3	0	0	1
20288	-2.16333	-1.85	0	0	0	0	-6.37269	-5.95208	-0.313333	0	1
20296	-1.92308	-2.75	0	0	0	0	-7.26562	-9.66667	0.826923	0	1
20309	-1.8	-1.22756	0	0	0	0	-7.28175	-5.5798	-0.572436	0	1
20310	-1.61579	-2.03226	0	-0.0428581	0	0	-6.55632	-6.875	0.416469	0.0428581	1
20322	-3.83496	-3.80303	-0.0650576	-0.0562972	0.0401959	0.0403061	-12.2366	-11.5382	-0.0319264	-0.00876034	1
20323	-2.71198	-3.33333	-0.0702002	-0.061475	0.0410133	0.041058	-9.61785	-10.1159	0.621352	-0.00872517	1
20342	-3.94639	-3.91169	-0.0849108	-0.0869543	0	0	-17.0833	-16.1339	-0.0346986	0.00204347	1
20343	-2	0	-0.0962613	-0.0777049	0	0	-6.90476	0	-2	-0.0185565	1
20344	-3.38182	-1.86607	0	0	0.0502558	0.0503996	-8.5866	-6.60357	-1.51575	0	1
20357	-2.17157	-1.5	-0.0503652	-0.0383413	0	0	-6.46875	-2.34167	-0.671569	-0.0120239	1
20358	-2.04555	-2.34314	0	0	0	0	-9.28286	-8.75735	0.297589	0	1
20369	0	2.60193	0	0	0	0	0	0	-2.60193	0	1
20370	0	0	0	0	0	0	0	0	0	0	1
20371	0	0	0	0	0	0	-3.37308	0	0	0	1
20372	-2.21429	-2	0	0	0	0	-6.29456	-4.81667	-0.214286	0	1
20373	0	0	0	0	0	0	-3.76389	0	0	0	1
20374	-2.01562	0	-0.047827	-0.0377779	0	0	-6.19861	0	-2.01562	-0.0100491	1
20396	0	0	0	0	0	0	0	0	0	0	1
20397	0	0	-0.0505708	-0.0419718	0	0	-5.48611	-4.30385	0	-0.00859902	1
20398	-2.52889	-2.41176	0	-0.0427658	0	0	-10.1514	-8.27047	-0.117126	0.0427658	1
20399	0	4.51	0	0	0.072926	0.0712789	-2.91667	3.36607	-4.51	0	1
20410	-3.54692	-3.32607	-0.132715	-0.139127	0	0	-13.8693	-13.8377	-0.220853	0.00641144	1
20411	-1.47295	0	0	0	0	0	-6.31714	-4	-1.47295	0	1
20412	0	0	0	0	0	0	-3.81063	0	0	0	1
20423	0	0	0	0	0	0	0	0	0	0	1
20432	-0.93833	0	0	0	0	0	-6.07846	-3.98148	-0.93833	0	1
20446	0	0	0	0	0	0	0	6.37308	0	0	1
20466	2.81429	3.25	0	-0.0342561	0	0	5.58571	7.10669	-0.435714	0.0342561	1
20467	-1.88889	-1.39643	-0.046697	-0.0386824	0	0	-6.88194	-4.65505	-0.49246	-0.00801458	1
20468	-2.09762	-1.90616	0	0	0	0	-8.65942	-8.55273	-0.191461	0	1
20469	-1.58571	0	0	0	0.0284039	0.0289641	-6.43651	0	-1.58571	0	1
20480	0	0	-0.201782	-0.198124	0	0	0	0	0	-0.00365789	0
20481	-2.69631	-3.08712	-0.140996	-0.158936	0	0	-10.5312	-11.1615	0.39081	0.0179408	1
20482	-1.58712	-1.86111	0	-0.0465103	0	0	-6.55632	-6.30385	0.27399	0.0465103	1
20503	-2.57519	0	-0.0768652	-0.0412831	0	0	-6.5	0	-2.57519	-0.035582	1
20521	0	0	0	0	0	0	-3.46429	0	0	0	1
20530	0	0	0	0	0	0	0	0	0	0	0
20531	-3.53709	-3.70778	-0.13089	-0.134898	0	0	-14.2412	-14.7279	0.170692	0.00400873	1
20532	-2.05719	-1.5	-0.109096	-0.0779463	0	0	-10.1145	-6.95588	-0.55719	-0.0311498	1
20533	-2.367	-1.89883	-0.037975	0	0	0	-7.74351	-5.09216	-0.468174	-0.037975	1
20584	0	0	-0.043133	-0.0501814	0	0	0	-4.0983	0	0.00704844	1
20596	5.01852	6.21825	0	0	0	0	0	0	-1.19974	0	1
20603	-2.58929	-2.33854	-0.064119	-0.0512167	0	0	-7.41422	-5.82845	-0.250744	-0.0129022	1
20604	-1.83333	-2.21825	0	0	0	0	-8.82843	-9.12917	0.384921	0	1
20636	0	2.65833	0	0	0	0	-4.82738	0	-2.65833	0	1
20637	1.72507	2.8	0	0	0	0	0	5.91071	-1.07493	0	1
20638	0	0	0	0	0	0	-5.04583	0	0	0	1
20648	0	1.91741	0	0	0	0	0	4.88487	-1.91741	0	1
20649	-1.35714	-1.34667	0	0	0	0	-5.77838	-5.02778	-0.0104762	0	1
20650	-1.91146	-2.29286	-0.036283	-0.0422645	0	0	-6.25	-7.7303	0.381399	0.0059815	1
20664	-3.48438	-3.49719	-0.126523	-0.141132	0	0	-16.4614	-15.4087	0.01282	0.0146085	1
20665	-1.75	0	0	0	0	0	-7.44816	-4.72235	-1.75	0	1
20676	-1.93171	-1.42582	0	0	0	0	-7.95419	-5.68333	-0.505889	0	1
20686	0	0	0	0	0	0	0	0	0	0	1
20703	-1.84528	-2	0	0	0	0	-7.52586	-7.14835	0.154719	0	1
20704	-3.35661	-3.04	-0.056371	-0.0518612	0.0414586	0.0407101	-11.2944	-9.66667	-0.316614	-0.00450978	1
20706	-1.47295	-1.1455	0	-0.0373169	0.0285749	0.0300725	-5.85281	-4.70952	-0.327451	0.0373169	1
20719	0	0	0	0	0	0	0	0	0	0	1
20720	-2.25	-2.39643	-0.0426939	-0.0523494	0	0	-8	-6.08125	0.146429	0.00965554	1
20756	-2.29151	-2.09718	-0.177625	-0.136047	0	0	-12.0578	-10.4722	-0.194327	-0.0415784	1
20758	1.81534	4.63961	-0.0419107	-0.0330152	0	0	0	7.76389	-2.82427	-0.00889545	1
20769	4.10526	5.37716	0	0	0	0	5.76807	7.60119	-1.27189	0	1
20785	-0.695602	0	-0.197089	-0.169758	0	0	-6.77155	0	-0.695602	-0.027331	0
20786	-1.85165	-1.54928	-0.0395034	0	0	0	-7.56119	-5.48436	-0.302373	-0.0395034	1
20787	-2.87083	-2.43842	0	0	0.045407	0.0459943	-9.70109	-7	-0.43241	0	1
20793	0	0	0	0	0	0	0	0	0	0	0
20802	0	1.19259	0	0	0.0336613	0.0329806	-3.79798	0	-1.19259	0	1
20815	-3.32129	-3.94097	0	-0.0648836	0	0	-14.3587	-11.5942	0.619682	0.0648836	1
20824	0	0	0	0	0	0	0	0	0	0	0
20825	0	0	0	0	0	0	0	0	0	0	1
20841	0	0	0	0	0	0	0	0	0	0	1
20855	0	0	-0.0481024	0	0	0	-4.625	0	0	-0.0481024	1
20856	0	0	0	0	0	0	0	0	0	0	1
20857	0	0	0	0	0	0	-2.67875	-2.65686	0	0	1
20858	-3.01613	-2.60364	-0.0667345	-0.0479424	0.0419094	0.0417933	-9.32071	-7.6	-0.412488	-0.0187922	1
20877	-3.73937	-4	-0.133476	-0.142954	0	0	-16.2738	-15.4199	0.260625	0.00947812	1
20880	-1.90179	-1.5	0	0	0	0	-5.4881	-4.12167	-0.401786	0	1
20882	3.78524	7.35417	0.0519936	0	0	0.0219611	0	8.34699	-3.56892	0.0519936	1
20890	-2.25583	-1.68768	0	0	0	0	-7.40119	-5.98485	-0.568143	0	1
20891	-3	-2.68871	-0.0570637	-0.0488215	0.0414331	0.0413163	-10.1926	-8.73864	-0.31129	-0.0082422	1
20901	-3.89564	-3.93889	-0.131831	-0.112196	0	0	-17.0359	-17.2614	0.0432446	-0.0196353	1
20902	0	0	0	-0.0421057	0	0	0	0	0	0.0421057	1
20903	-2	-1.90833	-0.0353607	-0.0352919	0	0	-8.36058	-6.35829	-0.0916667	-6.87441e-05	1
20914	0	4.24747	0	0	0	0	-4.95833	0	-4.24747	0	1
20915	-1.96214	-1.54911	-0.0402419	0	0	0	-6.88036	-4.40188	-0.413036	-0.0402419	1
20931	0	0	0	-0.150317	0	0	-7.81176	-5.22222	0	0.150317	0
20932	-2.66667	-2.1	0	0	0	0	-8.03869	-5.72475	-0.566667	0	1
20933	-1.51	0	0	0	0.0310934	0.0312517	-6.75431	0	-1.51	0	1
20946	0	0	0	0	0.0225878	0.0225904	0	5.87939	0	0	1
20948	-3	-4.02083	-0.0365197	-0.0482114	0.0399316	0.0398181	-11	-13.7	1.02083	0.0116917	1
20959	0	1.82692	0	0	0	0	0	5.04911	-1.82692	0	1
20960	-1.14643	0	0	0	0	0	-4.56156	-4.025	-1.14643	0	1
20961	-2.54006	-2.44914	-0.0405692	0	0.0405496	0.0414382	-9.08545	-6.56071	-0.0909262	-0.0405692	1
20985	-1.98611	-1.75	0	0	0	0	-10.5931	-8.32051	-0.236111	0	1
20986	-2.1381	-2.23529	0	-0.0399288	0	0	-7.67204	-7.23806	0.0971989	0.0399288	1
20987	-3.15909	-2.56156	-0.0409157	-0.0440444	0.0407272	0.0411582	-11.2804	-9.6	-0.597529	0.00312871	1
20994	-2.03078	-1.76491	0	0	0	0	-9.92017	-8.86607	-0.265864	0	1
20995	-1.95285	-1.34534	0	0	0	0	-9.44683	-7.2037	-0.607509	0	1
20996	-2.30669	-2.14835	0	0	0	0	-7.40119	-7.11964	-0.158336	0	1
20997	0	0	0	0	0	0	7.18333	7.64912	0	0	1
21013	-1.96333	-1.62019	0	0	0	0	-7.40079	-6.2265	-0.343141	0	1
21014	-3.63393	-3.37444	-0.0359489	-0.0367465	0.0443816	0.0429592	-7.72235	-6.92451	-0.259484	0.000797591	1
21023	-3.3	-3.37321	-0.122956	-0.120953	0	0	-13.4167	-14.0592	0.0732143	-0.00200253	1
21024	-1.86039	-2.83965	-0.0983708	-0.0859771	0	0	-8.18929	-13.5	0.979257	-0.0123938	1
21025	-2.68858	-2.69375	0	0	0	0	-7.7529	-7.44643	0.00517241	0	1
21026	-1.60769	-1.43568	0	0	0	0	-6.65686	-5.66092	-0.172016	0	1
21038	-2.26198	-2.16333	0	0	0	0	-8.1327	-7.32576	-0.0986492	0	1
21039	-1.60197	-2	0	0	0	0	-8.13462	-7.21324	0.398034	0	1
21040	-1.68304	-1.69483	0	0	0	0	-7.18205	-6.31884	0.0117919	0	1
21041	-1.625	-1.76429	0	0	0	0	-7.04837	-6.91107	0.139286	0	1
21042	0	0	0	0	0.0739245	0.0735435	-4.89205	0	0	0	1
21055	0	0	0	0	0	0	-4.18417	-4.02857	0	0	1
21056	-2.28286	-1.58571	0	0	0	0	-9	-6.10417	-0.697143	0	1
21057	-1.90693	-1.55534	0	0	0.0715325	0.0719879	-8.02721	-6.29286	-0.35159	0	1
21073	-2.02778	-2.625	-0.136912	0	0	0	-12.2367	-16	0.597222	-0.136912	1
21088	0	0	0	0	0	0	-3.63068	0	0	0	1
21089	-1.8807	0	-0.0841928	0	0	0	-8.4641	-4	-1.8807	-0.0841928	1
21091	0	0	0	0	0	0	-4.87955	0	0	0	1
21108	-0.5	0	-0.181991	-0.246261	0	0	-7.89444	-5.51316	-0.5	0.0642697	0
21109	-3.90455	-4.33974	-0.155064	-0.131354	0	0	-15.0417	-17.2061	0.435198	-0.0237108	1
21110	-2.2697	-3.2697	0	0	0	0	-8.06971	-10.8675	1	0	1
21111	-2	-2.5	0	0	0.0409268	0.0421272	-6.8	-8.36071	0.5	0	1
21146	-0.5	0	-0.165283	-0.132138	0	0	0	0	-0.5	-0.0331451	1
21148	-1.24265	0	0	0	0	0	-5.43304	-5	-1.24265	0	1
21149	0	0	0	0	0	0	0	0	0	0	1
21150	-2.63485	-2.33333	-0.0467451	-0.0454001	0.0417917	0.0414998	-10.0417	-8.69143	-0.301515	-0.00134495	1
21184	0	0	0	0	0	0	0	0	0	0	1
21185	-2.14286	0	0	0	0.0614006	0.0611545	-8.19091	-3.28571	-2.14286	0	1
21188	-2.36278	-1.87097	0	0	0.0316519	0.0308702	-9.47059	-7.27525	-0.491814	0	1
21198	-1.66667	0	-0.083148	0	0	0	-9.03782	-5.98276	-1.66667	-0.083148	1
21199	-2.69669	0	0	0	0.0650441	0.0648739	-7.90909	-5.05441	-2.69669	0	1
21212	-1.82843	-1.71842	0	0	0	0	-8.74167	-6.71008	-0.11001	0	1
21216	0	0	0	0	0.0320608	0.0315671	-5.33854	-4.11897	0	0	1
21229	-2.87666	-2.55719	0	-0.0499503	0.0553341	0.0577498	-8.84167	-7.7285	-0.319471	0.0499503	1
21230	0	0	0	0	0.0724774	0.0741546	-7.28342	-5	0	0	1
21231	0	2.13393	0.0323948	0	0.066388	0.0688253	-9.58571	0	-2.13393	0.0323948	1
21243	-1.81385	0	-0.0998701	0	0	0	-7.27249	-3.20455	-1.81385	-0.0998701	1
21253	0	3.13889	0	0	0	0	0	4.34058	-3.13889	0	1
21254	-3.07292	-4.31532	0	0	0.0413628	0.0406936	-10.6026	-14.1076	1.2424	0	1
21275	-1.82971	-2.46061	0	0	0	0	-13.7019	-16.0952	0.630896	0	1
21277	-1.77917	-1.44803	0	0	0	0	-9.42222	-8.01515	-0.331138	0	1
21278	0	3.67204	0	0	0	0	0	8.16783	-3.67204	0	1
21279	0	0	0.0277391	0.0262527	0.0675682	0.0673547	-7.81696	-3.755	0	0.00148643	1
21290	-1.84955	-2.06275	0	0	0	0	-5.24476	-5.23214	0.213198	0	1
21291	-2.70938	-2.51758	-0.057637	-0.0606052	0.0413046	0.0411821	-10.4167	-9.15143	-0.191799	0.0029682	1
21298	0	0	0	0	0.0319527	0.0320098	-5.97826	0	0	0	1
21345	-0.207615	0	0	0	0	0	-8.37182	0	-0.207615	0	0
21357	0	0	0	0	0	0	0	3.68711	0	0	1
21358	-2.28889	-2.80208	-0.0730019	-0.0633188	0.0401999	0.0401162	-10.3209	-9.95032	0.513194	-0.00968312	1
21359	-1.94373	0	0	0	0.0626334	0.0593656	-8.43029	-6.49074	-1.94373	0	1
21361	0	0	0	0	0.0319593	0.031726	-3.35147	0	0	0	1
21377	-3.71658	-4.18333	-0.132363	-0.13706	0	0	-16.2366	-16.8316	0.466756	0.00469619	1
21379	2.18182	2.55556	0	0	0	0	0	0	-0.373737	0	1
21380	0	0	0	0	0	0	-6.02632	0	0	0	1
21383	0	0	0	0	0.0660774	0.0672612	-4.09936	0	0	0	1
21385	0	0	0	0	0.0324304	0.0326892	-3.64251	-2.78889	0	0	1
21397	-1.925	-2.33333	0	0	0	0	-13.7019	-16	0.408333	0	1
21399	-2	-1.5	0	0	0	0	-8.16667	-6.43304	-0.5	0	1
21419	-2	-2.11111	0	0	0	0	-8.72381	-8.05219	0.111111	0	1
21420	-2.54923	-2.13961	0	0	0	0	-9.7621	-8.55398	-0.40962	0	1
21429	-1.58343	-2.22654	-0.139476	-0.132673	0	0	-10.5838	-13.9365	0.643114	-0.00680284	1
21430	-1.2654	-1.44444	0	0	0	0	-6.81667	-7.36429	0.179049	0	1
21431	0	0	-0.0287284	-0.0283063	0.0596481	0.0595981	0	0	0	-0.000422068	1
21434	0	0	0	0	0.0319768	0.0313906	0	0	0	0	1
21445	-1.72902	-2.84308	0	0	0	0	-7.61944	-10.947	1.11406	0	1
21446	-2.79394	-3.90691	0	0	0.0400156	0.04106	-10	-13.6005	1.11297	0	1
21459	-4.05278	0	0	0	0.0185569	0.0194934	-7.33097	0	-4.05278	0	1
21460	-2	-1.8	0	0	0	0	-7.91422	-7.47684	-0.2	0	1
21461	-2.18768	-2.5622	-0.0591869	-0.0578428	0.0395419	0.0401701	-8.93203	-10.0489	0.374518	-0.0013441	1
21462	2.60263	2.58571	0	0	0.0576007	0.0595946	0	0	0.0169173	0	1
21486	-2.54286	0	-0.0634648	0	0	0	-7.20417	0	-2.54286	-0.0634648	1
21488	-2.52277	-2.66026	0	0	0	0	-8.97059	-8.53743	0.137482	0	1
21489	-2.1375	-2	0	-0.0375065	0.0421265	0.0420877	-9.23905	-7.21111	-0.1375	0.0375065	1
21505	0	0	0	0	0	0	-2.66667	0	0	0	1
21506	-3.14062	-2.34524	0	0	0.0688217	0.0661984	-11.2129	-8.50265	-0.795387	0	1
21507	-2.22821	0	0.0389049	0.0317073	0.0611233	0.0613779	-10.9635	-7.21062	-2.22821	0.00719764	1
21508	0	0	0	0	0.0627746	0.0604809	0	0	0	0	1
21520	-2.0702	-2.16667	0	0	0	0	-8.79377	-7.0803	0.0964696	0	1
21539	-2.97368	-2.6099	0	-0.120997	0	0	-16.5627	-15	-0.363781	0.120997	1
21540	-1.80323	0	-0.0458497	-0.0444699	0.0413551	0.0415021	-5.93917	-4.92619	-1.80323	-0.00137986	1
21555	-2.39289	-2.57917	-0.15498	-0.158575	0	0	-13.3427	-14	0.186274	0.00359573	1
21559	-1.86975	-2.15833	0	-0.0481879	0.0537103	0.0474174	-7.34167	-6.34058	0.288585	0.0481879	1
21571	0	0	0	0	0	0	0	0	0	0	1
21572	-3.5	-3.58662	-0.145258	-0.145369	0	0	-18.4357	-17.3431	0.0866189	0.000111472	1
21573	-1.89737	-1.42017	-0.0742678	-0.0960934	0	0	-10.4062	-7.91667	-0.4772	0.0218255	1
21575	0	4.72027	0	0	0	0	0	7.47457	-4.72027	0	1
21585	-2.27329	-1.73913	0	0	0	0	-12.1181	-9.4	-0.534161	0	1
21586	-2.32071	-2.17787	0	0	0	0	-8.30682	-8	-0.142849	0	1
21602	-2.10721	-2.475	0	0	0	0	-6.07108	-6.82909	0.367789	0	1
21604	-2.50862	-2	-0.0495807	-0.0407836	0.0423044	0.0424734	-11.048	-8.20294	-0.508621	-0.00879711	1
21605	-3.96291	-3.03452	0.0307358	0	0.0591078	0.0601113	-12.6441	-10.6667	-0.928388	0.0307358	1
21617	0	0	0	0	0	0	0	0	0	0	1
21618	0	0	0	0	0	0	-5.6899	-4.125	0	0	1
21619	1.79286	2.37802	0	0	0	0	0	0	-0.585165	0	1
21620	-2.5	-3.15587	0	0	0.0386995	0.0388592	-8.71111	-9.5	0.65587	0	1
21621	-4.64103	0	0.0300788	0.03387	0.0593059	0.0607848	-13.2115	-8.93665	-4.64103	-0.00379121	1
21622	0	0	0	0	0.0324436	0.0324643	0	0	0	0	1
21643	0	0	0	0	0	0	-11.2905	-9.54861	0	0	0
21644	-1.73864	0	-0.0433931	0	0	0	-7.46606	0	-1.73864	-0.0433931	1
21645	-1.64	-1.91608	-0.0700197	-0.0627693	0.0389844	0.0383513	-6.82576	-7	0.276084	-0.00725039	1
21646	-2.68211	-2.51087	0	0	0.0570466	0.061929	-11	-8.87923	-0.171236	0	1
21647	-3.76786	-2.8	0	0	0.0648706	0.0622619	-12.4396	-10.6098	-0.967857	0	1
21659	-1.88285	0	-0.159418	-0.133961	0	0	-10.9375	-5.92105	-1.88285	-0.0254569	1
21660	-2.22049	-1.93996	0	0	0	0	-7.98148	-6.32456	-0.280522	0	1
21661	-1.87451	-1.47987	-0.0639765	-0.0572899	0.0409196	0.0409391	-6.22086	-4.975	-0.394639	-0.0066866	1
21676	-1.97727	-1.90161	-0.0598337	-0.0531185	0.0417044	0.0411338	-7.165	-6	-0.0756598	-0.00671515	1
21687	-2.42481	-2.09718	-0.0596422	-0.0537948	0.0387229	0.0386525	-10.0147	-8.25	-0.327633	-0.00584741	1
21699	0	0	0	-0.15801	0	0	-6.2967	0	0	0.15801	0
21709	-2.88675	-2.61598	-0.16753	-0.144109	0	0	-16.7167	-13.8099	-0.270777	-0.0234207	1
21710	-2.40901	-2.25	0	-0.115714	0	0	-16.0417	-14.915	-0.159007	0.115714	1
21711	0	-1.42857	0	0	0	0	-5.13462	-4.29167	1.42857	0	1
21712	-2.5	-2.51471	0	0	0	0	-9.26496	-8.27894	0.0147059	0	1
21727	0	0	0	0	0	0	0	0	0	0	1
21740	-1.33333	-1.18929	-0.140183	-0.131247	0	0	-9.53333	-6.46429	-0.144048	-0.00893573	1
21741	-1.42118	0	0	0	0	0	-6.12452	-4.55172	-1.42118	0	1
21742	-2	-2.60357	0	0	0	0	-8.14667	-8.35185	0.603571	0	1
21743	-3	-4.5	-0.0370026	-0.0426997	0.0384838	0.0383657	-8.47407	-11.9744	1.5	0.00569705	1
21751	0	2.39815	0	0	0	0	0	7.98214	-2.39815	0	1
21752	-1.25833	0	0	0	0	0	-6.01429	0	-1.25833	0	1
21767	0	0	0	-0.0320487	0.0525071	0.0536736	-3.85	-3.77206	0	0.0320487	1
21779	0	2.98684	0	0	0	0	0	3.23443	-2.98684	0	1
21780	0	0	0	0	0	0	0	0	0	0	1
21781	-2.88675	-3.21241	0	0	0	0	-9.31667	-9.44958	0.325654	0	1
21795	0	0	0	0	0	0	-5.41875	0	0	0	0
21796	0	0	0	-0.0663573	0	0	-8.025	-6.69656	0	0.0663573	1
21813	-2	-1.50714	0	0	0	0	-6.55027	-6.16667	-0.492857	0	1
21814	-1.61652	-2	0	0	0	0	-7.11769	-6.33333	0.383484	0	1
21842	-1.83935	-1.66667	0	0	0	0	-7.85831	-6.57292	-0.172688	0	1
21843	-3.55273	-4.00185	0	-0.0441191	0	0.0364442	-12.0455	-12.2435	0.449125	0.0441191	1
21844	-3.5375	-2.4605	0	0	0.0566514	0.0576584	-9	-7.38641	-1.077	0	1
21861	-2.23032	-1.48684	0	0	0	0	-7	-5.99943	-0.743475	0	1
21862	-2.71429	-3.025	-0.0598679	-0.0602417	0.0376701	0.0371013	-8.94192	-8.70089	0.310714	0.000373804	1
21879	0	0	0	0	0	0	-12.8385	-8.79167	0	0	0
21880	-1.76037	-1.72842	0	0	0	0	-10.1394	-9.44222	-0.0319458	0	1
21881	0	0	0	0	0	0	0	0	0	0	1
21882	-2.22222	-2.18182	0	0	0	0	-8.79608	-8	-0.040404	0	1
21883	0	0	0	0	0	0	-5.52543	-4.05398	0	0	1
21893	-2.47339	-2.29706	0	-0.111536	0	0	-8	-6.48973	-0.176331	0.111536	1
21896	-2.38194	-1.97917	0	0	0.0585195	0.0579924	-5.46601	-4.86742	-0.402778	0	1
21903	-1.37747	0	0	0	0	0	-6.29371	-3.81667	-1.37747	0	1
21904	-2	-1.76872	0	0	0	0	-8.03869	-6.64448	-0.231283	0	1
21905	-2.33421	0	0	0	0.050742	0.0499417	-8.6	-3.68439	-2.33421	0	1
21920	-2.70417	-2.29286	-0.0663064	-0.065744	0.0408281	0.0407129	-9.8	-6.87619	-0.41131	-0.000562436	1
21934	-2.21121	0	0	0	0	0	-6.87037	0	-2.21121	0	1
21955	0	2.26055	0	0	0	0	-3.30134	0	-2.26055	0	1
21956	-1.66667	-1.28992	0	0	0	0	-7.75833	-6.24265	-0.376751	0	1
21957	-2.09839	-2.12374	-0.0707206	-0.0578584	0.0381955	0.0375895	-7.35248	-7.38552	0.0253503	-0.0128621	1
21958	-2.39355	-2.43889	0	0	0.043747	0.0427435	-10.6594	-9.63722	0.0453405	0	1
21959	0	1.86607	0	0	0.0507366	0.0521047	-5.64286	0	-1.86607	0	1
21975	-2.2697	-1.74457	-0.136244	0	0	0	-14.8973	-10.5609	-0.525132	-0.136244	1
21976	0	2.06351	0	0	0	0	0	0	-2.06351	0	1
21977	-2.53033	-2.61722	0	0	0	0	-8.40013	-8.0786	0.0868852	0	1
21978	-3.03732	-2.87413	0	0	0.0388808	0	-9.29911	-8.78283	-0.163197	0	1
21979	-1.92059	-1.88194	-0.0881694	-0.0725906	0.0389497	0.0382237	-7.25	-6.92296	-0.0386438	-0.0155788	1
21996	-2.53114	-2.19524	0	0	0	0	-7.43697	-7.2697	-0.335897	0	1
22031	0	0	0	0	0	0	-5.23636	-4.0351	0	0	1
22032	-1.32071	-1.43304	0	0	0	0	-6	-5.14835	0.112321	0	1
22039	-0.381653	0	0	0	0	0	-6.01613	0	-0.381653	0	0
22043	-2.85417	-2.58444	-0.0442754	-0.0462049	0	0	-9.52982	-8.16061	-0.269726	0.00192957	1
22044	0	0	0	0	0.0572858	0.0572513	0	0	0	0	1
22060	-1.2582	0	0	0	0	0	-5.94943	-4.42857	-1.2582	0	1
22061	0	0	0	0	0	0	-6	-4.90577	0	0	1
22062	0	0	0	0	0	0	-4.87596	-4.64645	0	0	1
22063	-1.96601	-1.38105	0	0	0	0	-9.3125	-7	-0.584965	0	1
22064	-5.23214	-4.03846	0	0	0.0570685	0.0569298	-13.6386	-10.7211	-1.19368	0	1
22081	-2.25098	-2	0	0	0	0	-17.6089	-11.5	-0.25098	0	1
22082	-1.70563	-1.40825	0	0	0	0	-7.92725	-7.25962	-0.297379	0	1
22093	0	0	0	0	0	0	-4.01786	0	0	0	1
22094	-2.05	-2.35504	0	0	0	0	-9.32956	-10.4708	0.305042	0	1
22095	-2	-1.41886	0	0	0	0	-9.8975	-7.48077	-0.58114	0	1
22120	-3.48333	-1.67742	0	-0.0741294	0	0	-15.9861	-10.4133	-1.80591	0.0741294	1
22121	0	0	-0.138832	-0.146138	0	0	-8.25735	-6.83484	0	0.00730557	1
22122	0	0	0	0	0	0	-4.22049	0	0	0	1
22136	-2	-1.14359	-0.11748	-0.127303	0	0	-13.6682	-10.0833	-0.85641	0.00982308	1
22137	-2.09226	-2.46726	0	0	0	0	-6.27315	-7.19872	0.375004	0	1
22138	-1.86607	-2.32129	0	0	0	0	-8.89392	-8.33333	0.455219	0	1
22140	-3.96464	-1.43223	0	0	0.041815	0.0426485	-11.4202	-7	-2.53241	0	1
22160	-5.32667	-4.92229	0	0	0.0576184	0.0574965	-13.5108	-10.869	-0.404379	0	1
22185	0	0	0	0	0	0	-7.88194	-7.52083	0	0	0
22187	-2.46061	-2.02	-0.0631514	0	0.0401099	0.0385128	-9.8875	-8.57604	-0.440606	-0.0631514	1
22200	0	0	-0.290514	-0.252703	0	0	-6.12692	-4.40909	0	-0.0378109	0
22201	0	0	0	0	0	0	-5.5	0	0	0	1
22202	-2.27619	-1.70032	0	0	0	0	-6.58261	-4.84625	-0.57587	0	1
22220	-3.84615	0	0	0	0	0	-7.54471	0	-3.84615	0	1
22221	-2.26121	-1.81071	-0.0490492	-0.0460666	0.0304353	0.0294212	-10.4246	-7.97727	-0.450494	-0.0029826	1
22232	0	0	0	0	0	0	-5.96429	0	0	0	1
22233	-2.36753	0	0	0	0	0	-8.87221	0	-2.36753	0	1
22234	-3.44281	-4	0	0	0.0504582	0.0492049	-12.0512	-12.2361	0.55719	0	1
22245	-2.12917	-1.4625	0	0	0	0	-6.21286	-4.49138	-0.666667	0	1
22246	-2.93654	-3.5	-0.0525662	-0.0521912	0	0	-10	-11.5909	0.563462	-0.000374986	1
22247	-1.63834	-1.46657	-0.0515463	-0.0465868	0.0362731	0.0369171	-8.38725	-7.65045	-0.171772	-0.0049595	1
22248	-5.66667	-6	0	0	0.0557749	0.0556266	-13.0837	-12.6871	0.333333	0	1
22250	0	0	0	0	0.0305999	0.0321158	0	4.25195	0	0	1
22258	0	0	0	0	0	0	0	0	0	0	1
22259	-1.44097	-1.22475	0	0	0	0	-6.93981	-5.81176	-0.216225	0	1
22261	-2.86878	-2.85551	-0.0613481	-0.0512378	0	0	-8.97133	-8.3098	-0.0132689	-0.0101104	1
22277	-5.7	-6.47052	0	0	0.0572449	0.0571573	-12.5857	-15.3315	0.770516	0	1
22278	0	0	0	0	0.0585371	0.0572449	-4.74438	0	0	0	1
22297	0	0	-0.0996554	-0.132233	0	0	-7.38182	-5.2087	0	0.0325776	1
22298	-2.22714	-2.05882	0	0	0	0	-7.24606	-6.72874	-0.168319	0	1
22299	-2.16228	-1.68466	0	0	0.0325189	0.0347179	-9.65942	-8.11806	-0.477622	0	1
22300	-3.06066	-2.56066	0	0	0.0404052	0.0407152	-11.6833	-10.1425	-0.5	0	1
22310	0	0	0	0	0	0	-3.84593	-5.025	0	0	1
22311	0	0	0	0	0	0	-5.33333	-4.68081	0	0	1
22345	-0.222222	0	-0.237175	-0.238141	0	0	-7.76389	-4.26786	-0.222222	0.000965558	0
22346	0	0	0	0	0	0	-5.52403	-4	0	0	1
22347	-1.08712	-1.5	0	0	0	0	-6.70089	-7.36	0.412879	0	1
22349	-2.8	-2.57418	-0.0608366	0	0.0395156	0.0391389	-10.1929	-8.74038	-0.225824	-0.0608366	1
22350	-5.0755	-4.32	0	0	0.054091	0.0538674	-12.8091	-11.4641	-0.755499	0	1
22351	-5.30952	-6.09934	0	0	0.0568199	0.0567075	-13.0417	-15.0345	0.789819	0	1
22352	-4.89392	-2.09412	-0.0502937	0	0.0452471	0.0457317	-15.1549	-8.33333	-2.7998	-0.0502937	1
22355	2.13393	3.71282	0	0	0.0368111	0.0366727	5.09934	9.2004	-1.57889	0	1
22367	0	-1.51845	0	0	0	0	-5.83333	-9.07418	1.51845	0	1
22368	-2.36313	-1.87778	-0.067269	-0.0561353	0	0	-8.5	-7.4566	-0.485356	-0.0111337	1
22381	0	0	0	0	0	0	-4.90417	-3.20696	0	0	1
22382	-2.01562	-1.77747	0	0	0	0	-5.66667	-5.63333	-0.238152	0	1
22383	-2.1558	-2.19524	0	0	0	0	-7.13025	-6.66667	0.0394352	0	1
22384	-2.42481	-2.85568	-0.036822	-0.0447831	0.0293075	0.0290745	-10.9336	-11.408	0.430871	0.00796119	1
22385	-4.8619	-2.67157	-0.0654841	0	0.0452047	0.0463219	-14.2038	-10.24	-2.19034	-0.0654841	1
22399	-3.14164	-2.71429	-0.0488192	0	0	0	-10.6603	-8.78889	-0.427356	-0.0488192	1
22400	-2.41453	-2.9537	-0.0640374	-0.06885	0	0	-9.10436	-9.75905	0.539174	0.00481253	1
22402	-4.66667	-2.37171	0	0	0.0478479	0.0464227	-13.3571	-8.77655	-2.29496	0	1
22412	-2.20345	-2.05013	-0.0802226	-0.0816278	0	0	-14.0817	-12.5456	-0.153323	0.00140514	1
22413	-1.51	-1.52087	0	0	0	0	-7.86335	-8.64401	0.0108696	0	1
22414	-1.30602	-1.55761	0	0	0	0	-7.50806	-8.44975	0.251589	0	1
22428	-4.12912	0	0	0	0	0	-10.7014	0	-4.12912	0	1
22429	-1.60457	-1.96688	0	0	0	0	-8.04464	-10.7127	0.362313	0	1
22437	-5.66667	-7.245	0	0	0.056142	0.0562184	-12.8928	-16.5998	1.57833	0	1
22450	-1.80909	-2.14333	0	0	0	0	-7.36695	-10	0.334234	0	1
22451	-1.80278	-1.89087	0	0	0	0	-9	-10.6236	0.0880952	0	1
22460	-4.88403	-4.92429	-0.0610142	-0.0545403	0.0336844	0.0337191	-15.3362	-13.6782	0.0402521	-0.00647391	1
22474	-2.151	0	0	0	0	0	-8.60769	-5.85455	-2.151	0	1
22476	-2.95577	-2.84524	-0.0532164	-0.0446728	0.0341801	0.0343788	-12	-11.4735	-0.110531	-0.00854363	1
22490	-2.94559	-2.89087	0	0	0	0	-10.25	-9.54924	-0.0547152	0	1
22492	-1.77281	-1.44949	-0.059141	-0.0488775	0	0	-8.22876	-6.86039	-0.323316	-0.0102635	1
22494	-3.37083	-5	-0.0610785	-0.0347189	0.0576796	0.0566719	-7.33697	-14.0576	1.62917	-0.0263596	1
22508	-3.34848	-3.22876	-0.0598355	-0.0552498	0	0	-11.8693	-11.0871	-0.119727	-0.00458562	1
22509	-3.01471	-2.875	-0.0728552	-0.0649975	0	0.0300104	-10.4666	-10.6582	-0.139706	-0.0078577	1
22510	-1.95917	-3.29406	-0.0636022	-0.0594262	0.0328752	0.0339965	-9.183	-12.2789	1.33489	-0.00417603	1
22511	-4.62258	-4.14583	0	-0.0314603	0.0376466	0.0390308	-14.6933	-13.4711	-0.476747	0.0314603	1
22512	0	0	-0.0278388	-0.0305504	0.0579833	0.0581401	-5.367	-7.67816	0	0.00271155	1
22514	2	1.68182	0	0	0.0378856	0.0380406	0	0	0.318182	0	1
22527	-3.26014	-3.05719	-0.0483684	0	0	0	-10.9737	-10.7042	-0.202946	-0.0483684	1
22528	-3.77098	-2.98	0	0	0.0597736	0.0587227	-9.92225	-8.39048	-0.790979	0	1
22531	0	0	0	0	0.0381726	0.0384167	0	0	0	0	1
22536	-1.97917	-2.03389	0	0	0	0	-7.18345	-7.79167	0.0547222	0	1
22537	-3.70187	-3.78544	-0.0799109	-0.0709837	0	0	-11.3813	-12.303	0.083569	-0.00892716	1
22538	-5.35714	-4.6	-0.0489566	0	0.0511697	0.050971	-14.3669	-14.3071	-0.757143	-0.0489566	1
22539	0	0	0	0	0.0575319	0.0574974	-7.89073	-7	0	0	1
22559	-1.96353	-2.40588	-0.0516053	-0.0531701	0	0	-9.625	-10.7008	0.442355	0.00156484	1
22560	-5.65152	-6.62284	0	0	0.0521974	0.0511506	-15	-18.9318	0.97133	0	1
22561	-5.44097	-6.12132	0	0	0.0547786	0.0548209	-14.3467	-15.919	0.680351	0	1
22562	-5.89737	-5.47438	-0.0591903	0	0.0551795	0.0538038	-15.2959	-15.5419	-0.422993	-0.0591903	1
22570	1.60882	2.28869	0	0	0	0	9.5	10.0664	-0.679867	0	1
22571	0	0	0	0	0	0	-5.8619	-5.32292	0	0	1
22572	-3.48387	-3.36237	-0.0490942	-0.0524693	0	0	-11.9149	-11.4833	-0.121497	0.00337513	1
22573	-5.53056	-5.28175	-0.0629226	-0.037562	0.0549341	0.0547097	-13.6615	-14.9375	-0.24881	-0.0253606	1
22585	-5.67914	-3.38928	-0.0272738	0	0	0	-12.8348	-7.11607	-2.28987	-0.0272738	1
22586	-1.87298	-2.07738	0	0	0	0	-6.27652	-7.66667	0.204397	0	1
22605	0	0	0	0	0	0	0	0	0	0	1
22606	-2	-2.5	0	0	0	0	-8.02174	-10.0688	0.5	0	1
22608	-5.07692	-6.89977	0	0	0.0552645	0.0552808	-13.5681	-17.5303	1.82285	0	1
22622	-1.83112	-1.72475	-0.119204	0	0	0	-6.96875	0	-0.106372	-0.119204	1
22623	-1.44949	-1.32796	-0.0954871	-0.0671177	0	0	-14.5673	-12.3331	-0.121538	-0.0283694	1
22637	-5.32051	-6.58722	0	0	0.05615	0.0560277	-14.921	-16.7098	1.26671	0	1
22638	-4.75735	-4.01389	0	0	0.0501443	0.0505442	-12.4069	-11.9875	-0.743464	0	1
22653	-3.63667	-2.65942	-0.065882	0	0.058239	0.0578767	-8.84524	-7.4375	-0.977246	-0.065882	1
22664	0	0	0	0	0	0	0	0	0	0	0
22665	-5.3	-5.72874	0	0	0.0550854	0.0543066	-13.8169	-15.295	0.428736	0	1
22679	0	0	0	0	0	0	0	0	0	0	1
22680	-2	-1.89286	0	0	0	0	-8.70901	-7.25658	-0.107143	0	1
22682	-4.74342	-4.06686	0	0	0.0562469	0.0562203	-13.1291	-11.1004	-0.676565	0	1
22707	-2.40313	-1.77098	0	0	0	0	-6.42262	-4.76242	-0.632146	0	1
22711	-2.86364	-2.68627	-0.0662033	-0.0514625	0.0306407	0.0303761	-11.1181	-10.5536	-0.177362	-0.0147408	1
22712	-2.39231	-3.09307	-0.0572406	-0.0610238	0.0345986	0.0347467	-10.4187	-10.9558	0.700766	0.0037832	1
22715	0	1.54167	0	0	0.0382792	0.037911	0	0	-1.54167	0	1
22723	-3.39231	-2.71207	-0.0705146	-0.0653014	0.034053	0.0346807	-11.5755	-9.41204	-0.680239	-0.00521321	1
22733	0	0	0	0	0	0	-5.8341	0	0	0	1
22734	-1.2971	0	-0.0589197	-0.0533074	0	0	-4.825	-3.73707	-1.2971	-0.00561234	1
22735	-3.67949	-3.35504	-0.0590362	-0.0599814	0	0	-10.975	-10.0375	-0.324445	0.000945175	1
22743	0	0	0	0	0	0	-5.79167	0	0	0	1
22757	-1.78416	-1.59903	-0.132439	-0.112422	0	0	-16.4222	-8.70143	-0.185136	-0.020017	1
22758	0	0	0	0	0	0	-2.47151	0	0	0	1
22759	-1.46761	-1.15692	0	0	0	0	-8.62587	-7.10101	-0.310688	0	1
22768	-1.90295	-1.60882	0	-0.0471806	0	0	-9.59167	-8.33333	-0.294127	0.0471806	1
22769	-3.71198	-3.41422	-0.0538954	0	0	0	-12.4626	-11.2887	-0.297766	-0.0538954	1
22782	0	0	0	0	0	0	-9.50265	0	0	0	0
22784	-3	-2.70899	-0.0568081	-0.0496947	0.0338208	0.0333164	-12.1968	-9.92429	-0.291005	-0.00711343	1
22785	-2.87868	-3.23905	-0.0601803	-0.0608141	0.0345061	0.034513	-10.7876	-10.1768	0.360371	0.000633738	1
22799	-2.74053	-2.20345	0	0	0	0	-16.1385	-13.7929	-0.537085	0	1
22800	0	-1.66026	0	0	0	0	-7.90455	-9.89655	1.66026	0	1
22801	-3.78784	-3.26852	0	-0.0616262	0	0	-12.267	-10.6667	-0.519323	0.0616262	1
22802	-2.27222	-2.5	-0.0566126	-0.055125	0	0	-8.7029	-9.21405	0.227778	-0.00148759	1
22803	-6.27479	-5.43651	0	0	0.0556005	0.0552468	-16.8818	-14.8793	-0.838283	0	1
22819	0	0	0	0	0	0	-7	-6.24573	0	0	1
22820	2.51667	4.32014	0	0	0	0	0	0	-1.80347	0	1
22821	-2.62908	-2.59524	-0.0609685	-0.0597774	0.0287888	0	-11.1395	-10.5774	-0.0338469	-0.00119106	1
22822	-3.89205	-3.90066	-0.0706768	-0.0457232	0.0349153	0.0345259	-13.0968	-12.9608	0.00861136	-0.0249536	1
22831	-2.26136	-2.25403	0	0	0	0	-11.7625	-11.6422	-0.00733138	0	1
22832	0	0	0	0	0	0	0	0	0	0	1
22833	-1.68654	-1.9179	0	0	0	0	-8.80625	-8.79394	0.231362	0	1
22835	0	0	0	0	0	0	-5.54583	-3	0	0	1
22836	-2.70437	-1.79239	0	-0.0534007	0	0	-10.694	-8.20089	-0.91198	0.0534007	1
22837	-5.77222	-5.22714	0	0	0.0540947	0.0539415	-15.431	-14.719	-0.545079	0	1
22845	-3.5	-2.75	0	-0.0624174	0	0	-12.3284	-9.73214	-0.75	0.0624174	1
22858	0	0	0	0	0	0	0	0	0	0	1
22860	0	0	0	0	0	0	-6.56031	-4	0	0	1
22872	-2.88988	-2.5	-0.0563795	-0.0522948	0.0343515	0.0342926	-12.6381	-10.7868	-0.389881	-0.00408477	1
22903	0	0	0	0	0	0	-6.48333	-6.18214	0	0	1
22905	0	0	0	0	0	0	0	-3.76697	0	0	1
22906	-1.47122	0	0	0	0	0	-8.82933	-7.41429	-1.47122	0	1
22907	-2.71961	-2.5	-0.0564086	-0.0575818	0	0	-11.3391	-10.1007	-0.219608	0.00117313	1
22908	-4.16667	-5.8	-0.0954201	-0.0452781	0.0558932	0.0521884	-12.5208	-13.7404	1.63333	-0.050142	1
22926	-1.38796	-1.96529	0	0	0	0	-14.8038	-16.7822	0.577334	0	1
22927	-4.16667	-4.7346	-0.0814681	-0.0643982	0	0	-12.204	-14.1125	0.567937	-0.0170699	1
22928	-2.5	-2.4	-0.0758524	-0.0704338	0	0	-8.70497	-8.61111	-0.1	-0.00541861	1
22929	-3.26786	-3.79002	-0.0584766	-0.0593109	0.032499	0.0318164	-11.8889	-11.7766	0.522167	0.000834358	1
22959	0	0	0	0	0	0	0	0	0	0	1
22975	0	0	0	0	0	0	0	0	0	0	1
22976	-1.58114	-1.75253	0	0	0	0	-15.0714	-15.2	0.171385	0	1
22977	-2.90693	-2.57895	-0.0627786	-0.0514675	0	0	-11.8697	-10.7809	-0.327979	-0.0113111	1
22992	-1.74537	-1.51667	-0.122008	-0.125672	0	0	-17.8167	-10.4772	-0.228704	0.00366424	1
22993	-2.49074	-2.17895	-0.0537171	-0.0604144	0	0	-8.98289	-7.75714	-0.311793	0.00669729	1
23004	0	0	0	0	0	0	-8.00417	-5.46429	0	0	0
23005	2.11655	3.94468	0	0	0	0	0	6.76012	-1.82813	0	1
23007	0	0	0	0	0	0	-3.65689	0	0	0	1
23008	-4.90616	-4.15192	-0.0543152	-0.043451	0.0393975	0.0388598	-15.1315	-13.0934	-0.754235	-0.0108642	1
23009	-4.225	-3.8938	-0.0589875	-0.051286	0.0505975	0.0509128	-11.223	-10.5301	-0.331203	-0.00770149	1
23022	-1.70714	-1.36607	-0.139071	-0.143085	0	0	-16.7338	-9.88539	-0.341071	0.00401358	1
23024	-5.29101	-5	0	0	0.0510225	0.0514966	-15.5883	-14.1266	-0.291005	0	1
23039	0	0	0	0	0	0	0	0	0	0	1
23041	-3.70714	-3.46739	-0.0494157	-0.0505291	0	0	-12.1521	-11.5167	-0.239752	0.00111339	1
23042	-3.21111	-3.83333	-0.0697291	-0.0656985	0	0	-10.5938	-11.8286	0.622222	-0.00403064	1
23064	-1.79972	-2	0	0	0	0	-17.2311	-15.3662	0.200284	0	1
23065	-1.33333	0	0	0	0	0	-8.17857	-5.11172	-1.33333	0	1
23067	-5.61204	-4.66741	0	0	0.0550721	0.0540312	-14.7	-13.2427	-0.944629	0	1
23069	0	1.36622	0	0	0.0370834	0.0370509	0	3.87379	-1.36622	0	1
23082	-3.59412	-3.05423	-0.0570764	-0.054321	0.0345282	0	-11.8851	-9.85913	-0.539885	-0.00275533	1
23083	-2.73864	-3	-0.0695314	-0.0687124	0	0	-9.71652	-9.43542	0.261364	-0.00081897	1
23084	-2.27922	-2.90909	-0.0584183	-0.0634848	0	0	-10.6944	-11.5857	0.62987	0.00506648	1
23085	-3.16667	-4.5	-0.0681804	-0.068179	0.0340279	0.0347678	-11.5006	-15.2649	1.33333	-1.44763e-06	1
23097	-1.39685	-1.75735	-0.161692	-0.135327	0	0	-10.8107	-9.74603	0.3605	-0.0263653	1
23098	0	0	0	0	0	0	-2.7	0	0	0	1
23099	-3.55086	-3.5	-0.0498158	-0.0542329	0.0328163	0.0333077	-12.5147	-11.4365	-0.0508621	0.00441717	1
23101	-2.79289	-2.91486	0	0	0.042487	0.0481938	-9	-8.53939	0.121963	0	1
23114	0	0	0	0	0.0347167	0.0347822	-5.13393	-4.82288	0	0	1
23115	0	1.8	0	0	0.034351	0.0336015	0	5.25133	-1.8	0	1
23128	-1.65152	-1.45417	0	0	0	0	-6.51923	-6.13665	-0.197348	0	1
23129	-5.30217	-4.79286	0	0	0.0559124	0.0559455	-16.0728	-14.7342	-0.509317	0	1
23130	-4.80741	-4.66621	0	0	0.0551481	0.0554956	-14.1795	-14.1234	-0.141199	0	1
23146	-4.98438	-5	0	0	0.0533205	0.0544558	-15.909	-14.4844	0.015625	0	1
23161	0	0	0	0	0	0	-9.66667	-5.92725	0	0	0
23162	-1.8	-1.67157	0	0	0	0	-17.7621	-14.4286	-0.128431	0	1
23173	0	0	0	0	0	0	0	-5.70016	0	0	1
23174	-1.87298	-1.66667	0	0	0	0	-7.78235	-6.39023	-0.206317	0	1
23175	-3.35389	-2.94577	-0.0746835	-0.0719764	0	0	-10.746	-10.0156	-0.408123	-0.00270708	1
23176	-3.55556	-3.20467	-0.0721982	-0.0632636	0	0	-12	-10.9697	-0.350885	-0.00893462	1
23186	0	0	0	0	0	0	-5.86406	0	0	0	1
23187	0	0	-0.0447611	-0.0405915	0	0	0	0	0	-0.00416966	1
23188	0	0	0	0	0	0	-7.33333	-6.90182	0	0	1
23189	-3.6	-3.71429	-0.0566431	-0.0550189	0.0335443	0.0332398	-12.8765	-12.9848	0.114286	-0.00162416	1
23203	-2.70778	-2.78889	0	0	0	0	-11.2857	-13.8462	0.081109	0	1
23204	-1.38	0	0	0	0	0	-6.75	-5.88194	-1.38	0	1
23205	-3	-2.82288	-0.0602921	-0.0543263	0	0	-11.0788	-10.3022	-0.177116	-0.00596581	1
23206	-4	-5.086	-0.0560337	-0.0401488	0.0510289	0.051377	-12.7961	-15.2404	1.086	-0.0158849	1
23219	-2.80909	-2.31966	-0.056699	-0.0635074	0	0	-11.492	-9.64427	-0.489431	0.00680836	1
23220	-5.01724	-4.70077	0	0	0.0520365	0.0528957	-14.6296	-12.4317	-0.316474	0	1
23233	0	0	0	0	0	0	-8.22253	-5.47524	0	0	1
23234	-1.68056	0	0	0	0	0	-8.70899	-4.74048	-1.68056	0	1
23235	-2.33772	-1.42857	-0.0619688	-0.0630369	0	0	-9.62692	-7.33333	-0.909148	0.0010681	1
23236	-4.45685	-4.11111	-0.0652259	-0.0530004	0.0331473	0.0334752	-15.8513	-13.7864	-0.345734	-0.0122255	1
23245	0	0	0	0	0	0	-4.93521	-5.08167	0	0	1
23246	-2.86058	-2.42262	-0.0772	-0.0661116	0	0	-9.59167	-9.29902	-0.437958	-0.0110884	1
23247	-6.03939	-5.71572	0	0	0.0547572	0.055455	-16.864	-15.3125	-0.323675	0	1
23248	-5.18452	-4.50862	0	0	0.0511352	0.0511267	-14.8025	-13	-0.675903	0	1
23249	-3.52558	0	-0.0582188	-0.0432194	0.0535748	0.0529293	-9.45833	-5.91315	-3.52558	-0.0149994	1
23271	0	0	0	0	0	0	0	0	0	0	1
23272	-1.34667	0	0	0	0	0	-8.56571	-9.02083	-1.34667	0	1
23273	-3.38095	-3.57983	-0.0514202	-0.0583956	0.0340341	0.0341437	-12.2365	-11.4289	0.19888	0.00697545	1
23274	-4.65833	-4.21807	-0.0425307	-0.0450745	0.0407019	0.0404394	-14.9688	-12.6491	-0.440263	0.00254376	1
23275	-5.25403	-4.67424	-0.0421398	0	0.0480483	0.0480092	-15.2693	-13.777	-0.57979	-0.0421398	1
23287	0	0	0	-0.0441709	0	0	0	0	0	0.0441709	1
23299	0	0	0	0	0	0	-3.925	0	0	0	1
23308	0	0	0	0	0	0	0	0	0	0	1
23309	0	0	0	0	0	0	-2.80476	0	0	0	1
23310	-1.59167	-2.04563	0	0	0	0	-7.66667	-10.4271	0.453968	0	1
23311	-3.43651	-3.13636	-0.0673489	-0.0690852	0	0	-12.0948	-11.4143	-0.300144	0.00173634	1
23312	-3.82517	-3.28636	-0.0557457	-0.0490302	0.0333458	0.032895	-12.1103	-10.9023	-0.538805	-0.00671543	1
23340	0	0	0	0	0	0	0	0	0	0	1
23341	0	-2.01613	0	0	0	0	-8.36022	-11.4082	2.01613	0	1
23342	-4.37101	-4.2	-0.0510866	-0.0557484	0.0338284	0.0336583	-14.5759	-13	-0.171007	0.00466179	1
23348	0	2.13468	0	0	0.0368138	0.0369447	0	7.49	-2.13468	0	1
23355	-3.73506	-3.21282	-0.0806591	-0.0715096	0	0	-12.6429	-10.9226	-0.522242	-0.00914952	1
23356	-3.41144	-3.245	-0.0659286	-0.0698505	0.0351943	0.0347528	-11.9181	-10.9289	-0.166442	0.0039219	1
23357	-4	-4	-0.0539853	-0.0572501	0.0324638	0.0323968	-14.101	-12.42	0	0.00326489	1
23372	0	0	0	0	0	0	-3.20833	0	0	0	1
23374	0	0	0	0	0	0	-4.275	-3.87754	0	0	1
23375	-3.27028	-3	-0.0766411	-0.0599562	0.03268	0.0326575	-13.1625	-11.4637	-0.270284	-0.0166849	1
23391	-4.18199	-4.322	-0.0604821	-0.0590679	0.0332378	0.0328078	-13.8895	-13.0702	0.140019	-0.00141418	1
23392	-4.72207	-5.11438	-0.0397675	0	0.053236	0.052376	-14.397	-13.101	0.39231	-0.0397675	1
23393	-3.44949	-2.23929	0	0	0.0548825	0.0544588	-12.7872	-10.0208	-1.21021	0	1
23402	-2.66353	-2.62698	-0.109203	0	0	0	-17.0667	-18.4674	-0.0365453	-0.109203	1
23403	0	0	0	0	0	0	0	0	0	0	1
23405	-2.33333	0	0	0	0.031622	0.0322749	-6.91667	-3.2	-2.33333	0	1
23413	0	0	0	0	0	0	-9.82237	-7	0	0	1
23414	0	0	0	0	0	0	0	0	0	0	1
23415	0	0	0	0	0	0	0	0	0	0	1
23416	-2.3009	-1.47333	-0.0548444	-0.0728633	0	0	-9.25729	-6.70714	-0.827572	0.0180189	1
23417	-3.76136	-4.05132	-0.066444	-0.0592185	0.0332566	0.0325695	-12.7611	-12.2318	0.289952	-0.00722549	1
23424	-1.33333	0	0	0	0	0	-6.17787	-3.49537	-1.33333	0	1
23425	0	-1.27255	0	0	0	0	-9.07473	-7.05357	1.27255	0	1
23426	0	0	0	0	0	0	0	0	0	0	1
23427	-4.76697	-4.79474	-0.0681486	-0.0679269	0.0353955	0.0345846	-16.2639	-15.3751	0.0277685	-0.000221721	1
23430	-4.09005	-4.80323	-0.0618165	-0.0469652	0.0554801	0.0544836	-13.0172	-14.265	0.713172	-0.0148513	1
23447	0	0	0	0	0	0	-6.38105	-4.63314	0	0	1
23448	-2.77405	-3.05903	-0.0601672	-0.0537121	0	0	-11.1987	-10.4479	0.284981	-0.00645507	1
23449	-3.0375	-4.03602	-0.0622703	-0.0587564	0.0328235	0.0314164	-11.4118	-14	0.998525	-0.00351386	1
23461	0	0	0	0	0	0	-10.7071	-9.98182	0	0	0
23464	-5	-3.55495	-0.0886315	-0.0567234	0	0	-12.9833	-9.63961	-1.44505	-0.031908	1
23465	-4.15385	-4.2087	0	-0.0456092	0.0412016	0.0399531	-13.625	-13.2601	0.0548495	0.0456092	1
23466	-4.79429	-4.6991	0	0	0.0505759	0.0507132	-15.1703	-13.6364	-0.0951993	0	1
23467	-4.69872	-2.15764	0	0	0.0605854	0.0607906	-11.8482	-6.67816	-2.54108	0	1
23477	0	0	0	0	0	0	-3.71802	5.06944	0	0	1
23478	-1.38	0	0	0	0	0	-6.69872	-6.3875	-1.38	0	1
23479	-2.8	-2.66146	-0.0657937	-0.066409	0	0	-11.4646	-10.0238	-0.138542	0.00061529	1
23480	-5.775	-5.56039	0	-0.0376048	0.0547386	0.0527985	-15.8714	-15.0773	-0.214614	0.0376048	1
23495	0	0	0	0	0	0	-6.62698	-5.91256	0	0	1
23496	-2.37963	-1.84226	0	0	0.0477455	0.044709	-9.79412	-8.34633	-0.537368	0	1
23511	-3.06458	-2.75962	-0.0424078	-0.0548239	0.0339218	0	-11.224	-9.69848	-0.304968	0.012416	1
23513	-3.22222	-3.03638	0	-0.0616453	0.0327138	0.0333999	-11.6771	-9.76068	-0.185847	0.0616453	1
23522	3.06108	4.22222	0	0	0	0	8.87993	12.0572	-1.16114	0	1
23523	0	0	0	0	0	0	-3.20833	0	0	0	1
23524	0	0	0	0	0	0	-6	-4.64496	0	0	1
23525	-2.0702	0	-0.0480722	-0.0370308	0	0.0303718	-4.07738	-2.66991	-2.0702	-0.0110414	1
23538	-3.21053	-2.84524	-0.0806234	-0.0801568	0	0	-11.933	-10.7556	-0.365288	-0.000466618	1
23539	-2.63636	-3	-0.0629572	-0.0639793	0	0	-10.4121	-10.2	0.363636	0.00102218	1
23542	-1.48684	0	-0.0736139	-0.0591841	0.037004	0.0368062	-4.58571	0	-1.48684	-0.0144299	1
23554	0	0	0	0	0	0	-6	-4.7033	0	0	1
23555	-4.61239	-4.68354	-0.0640125	-0.0571966	0.0540474	0.054099	-14.5	-14.4031	0.0711423	-0.00681591	1
23574	-2.6	-2.32292	-0.148167	0	0	0	-17.5561	-13.069	-0.277083	-0.148167	1
23575	0	0	0	0	-0.0169132	0	-7.49	-5.4942	0	0	1
23587	-3.51316	-3	-0.039644	0	0.0510718	0.0512939	-10.49	-8.31699	-0.513158	-0.039644	1
23602	0	0	0	0	0	0	0	3.80376	0	0	1
23603	0	0	0	0	0	0	0	0	0	0	1
23604	0	0	0	0	0	0	0	0	0	0	1
23605	-1.69918	0	-0.0427443	-0.0437237	0	0	-7.54701	-4.51087	-1.69918	0.000979394	1
23606	-2.5931	-2.24038	-0.0805801	-0.0779399	0	0	-10.9794	-8.87667	-0.352719	-0.00264021	1
23607	-3.81667	-2.875	-0.0621241	-0.040869	0.0419317	0.041145	-12.7489	-9.89683	-0.941667	-0.0212551	1
23609	-3.14145	-3.30495	0	0	0.0587942	0.0593069	-10.6125	-10.8452	0.163504	0	1
23614	0	1.79062	-0.0655627	0	0.0371092	0.0368864	0	6.99901	-1.79062	-0.0655627	1
23624	0	0	0	0	0	0	0	0	0	0	1
23625	0	0	0	0	0	0	0	0	0	0	1
23628	-2.5	-2.23128	-0.0541652	-0.0586324	0.0368891	0.0372695	-7.51	-5.06719	-0.268717	0.00446719	1
23635	-1.47055	0	0	-0.0370316	0	0	-7.87228	-3.27381	-1.47055	0.0370316	1
23636	-3.85829	-2.80278	-0.0892696	-0.0685274	0	0	-13.6151	-10.2303	-1.05551	-0.0207422	1
23637	-3.96296	-2.78992	-0.0556438	0	0.0570435	0.0547279	-9.36421	-6.8477	-1.17305	-0.0556438	1
23649	0	0	0	0	0	0	0	2.78289	0	0	1
23650	-2.19091	-1.6088	-0.0925427	-0.0741158	0	0	-8.72115	-7.11556	-0.582113	-0.0184269	1
23651	-2.54563	-2.29815	-0.0737667	-0.081117	0	0	-11.0969	-9.59503	-0.247487	0.00735039	1
23652	-3.28571	-3.10556	-0.0712766	-0.0595625	0.0332881	0.0331162	-11.6569	-10.4479	-0.180159	-0.0117142	1
23653	-4.68586	-4.44444	0	0	0.0472206	0.0468015	-14.6776	-13.8155	-0.241411	0	1
23668	0	0	0	0	0	0	-6.17067	0	0	0	1
23669	0	0	0	0	0	0	-4	0	0	0	1
23670	-3.11806	-3.10769	-0.0608736	-0.0646544	0.0323387	0.0319899	-10.9339	-9.70185	-0.0103632	0.0037808	1
23690	0	1.67157	0	0	0	0	0	7.74679	-1.67157	0	1
23691	-1.23077	0	0	0	0	0	-7.11613	-4.59545	-1.23077	0	1
23692	-4	-4.13393	-0.0654779	-0.0631812	0.0317357	0.0316703	-13.9692	-13.2311	0.133929	-0.0022967	1
23693	-2.44816	-2.42122	-0.0859073	-0.0799276	0	0	-10.9083	-9.5	-0.0269447	-0.00597972	1
23694	-3.9649	-3.82845	-0.0563436	-0.0552154	0.0317733	0.0322128	-13.7824	-12.6991	-0.136456	-0.00112818	1
23701	0	0	0	0	0	0	-10.1431	-6.86154	0	0	1
23702	0	0	0	0	0	0	0	0	0	0	1
23703	0	0	0	0	0	0	-4.33333	0	0	0	1
23704	-4.51923	-3.9245	0	0	0.0506029	0.050365	-15.8095	-13.9655	-0.594729	0	1
23706	-3.56158	-3.375	0	0	0.0626641	0.0624045	-9.62063	-8.60045	-0.186576	0	1
23720	0	0	0	0	0	0	0	0	0	0	1
23739	-2.41667	-2.43842	0	0	0.0491635	0.049456	-9.58359	-9.1131	0.021757	0	1
23743	0	3.87143	-0.0729509	0	0.0264843	0.0285672	0	7.37868	-3.87143	-0.0729509	1
23753	-2.68439	-2.52579	-0.0679013	-0.0584116	0	0	-10.2727	-9.80065	-0.158595	-0.0094897	1
23760	0	0	0	0	0	0	-7.25658	-8	0	0	1
23761	-3.83482	-3.02083	0	0	0.0590203	0.0592174	-11.4808	-8.22702	-0.813988	0	1
23765	-2.1788	-2.17576	-0.0841984	-0.0768785	0.0373417	0.0374349	-5.73495	-5.60952	-0.00304191	-0.00731997	1
23766	-2.66667	-2.26006	-0.117471	-0.101711	0.0367935	0.0372977	-6.21053	-3.58906	-0.406602	-0.0157603	1
23780	0	2.59412	0	0	0	0	0	9.17424	-2.59412	0	1
23782	-3	-2.90046	-0.0593718	-0.0541493	0.0313094	0.0318138	-10.5112	-9.60282	-0.099537	-0.0052225	1
23784	-2.98214	-3.71667	0	0	0.0590783	0.0586983	-9.64912	-9.57465	0.734524	0	1
23809	-0.454545	0	-0.183022	0	0	0	-9.47222	-5.8125	-0.454545	-0.183022	0
23810	-2.55208	-2.55278	0	0	0	0	-14.306	-14.6125	0.000694444	0	1
23811	0	0	0	0	0	0	-8.59175	-7.06667	0	0	1
23812	-1.74597	0	-0.0670626	-0.049218	0	0	-7.96	-5	-1.74597	-0.0178446	1
23814	-3.56566	-3.36182	0	0	0.0512	0.0521536	-13.641	-12.6042	-0.203838	0	1
23828	-5.25	-5.25158	0	0	-0.0220443	-0.0219066	-9.73214	-10.7707	0.00157895	0	1
23831	0	2.87228	-0.0658631	-0.0594999	0.0248927	0.0284459	0	4.32292	-2.87228	-0.00636324	1
23842	0	0	0	0	0	0	-10.8248	-7.78463	0	0	1
23843	-2.62731	-2.54356	-0.0613204	-0.057184	0	0	-9.89062	-9.83729	-0.0837542	-0.0041364	1
23844	-4.15207	-3.81176	-0.0573277	-0.0615402	0.0317137	0.0320918	-13.9821	-12.7575	-0.340309	0.0042125	1
23845	-4.74457	-4.27636	0	0	0.0449798	0.0446026	-14.7864	-13.4226	-0.468202	0	1
23846	-2.6409	-2.61516	0	0	0.0528524	0.0530686	-12.8167	-12.591	-0.0257431	0	1
23859	-3.22536	-2.56096	-0.086077	-0.0723162	0	0	-11.4142	-9.8477	-0.664402	-0.0137608	1
23860	-3.35725	-2.95794	-0.0665279	-0.0641397	0	0	-12.05	-10.4795	-0.39931	-0.00238818	1
23872	0	0	0	0	0	0	-10.9848	-9.13393	0	0	0
23873	-3.64912	-3.7621	0	0	-0.0217869	0	-11.2917	-9.52381	0.112974	0	1
23874	-3	-2.86882	-0.0571516	-0.0556443	0	0.0339398	-10.7029	-10.0192	-0.131183	-0.00150726	1
23875	-4.09307	-2.5119	0	0	0.0603643	0.0599249	-11.145	-7.52778	-1.58117	0	1
23876	-2.51806	-2.40683	-0.0634997	-0.0699867	0.03799	0.0378512	-6.30199	-5.44722	-0.111236	0.00648699	1
23905	-5	-4.82576	0	0	0.04627	0.046457	-14.5336	-13.5653	-0.174242	0	1
23916	-3.66667	-3.86237	-0.0688301	0	0.0312953	0.0313915	-13.5	-13.078	0.195707	-0.0688301	1
23918	-2.51316	-1.82143	-0.0801424	-0.0669991	0.0373487	0.0366105	-6.42481	-4.18019	-0.691729	-0.0131433	1
23926	-3.75	-3.72222	-0.0462515	-0.0449955	0.0363534	0.0365172	-12.6338	-12.2857	-0.0277778	-0.001256	1
23927	-2.46606	-6.56202	0	-0.0609035	0.0529242	0.053291	-8.91774	-17.0263	4.09596	0.0609035	1
23928	-1.62829	0	0	0	0.0539736	0.0540945	-9.82576	-9.2	-1.62829	0	1
23944	0	0	0	0	0	0	-11.1631	-7.09375	0	0	0
23947	0	0	0	0	0	0	-4.55955	-3.25833	0	0	1
23948	-4	-3.98649	-0.0672157	-0.0518277	0.0327398	0.0325751	-14.0972	-12.767	-0.0135135	-0.015388	1
23959	-4.64577	-4.13348	0	0	0.0485045	0.0487347	-14.3226	-12.0884	-0.512286	0	1
23961	-2.08013	-1.77124	0	0	0.0408507	0.0403807	-7.77857	-4.69783	-0.308886	0	1
23969	-3.12019	-3.57435	-0.0764897	-0.0657276	0.0323734	0.0328289	-10.9773	-11.8858	0.454161	-0.0107621	1
23971	-3.17483	-2.66667	-0.0791463	-0.0633923	0	0	-11.9815	-10.3581	-0.508164	-0.015754	1
23972	-2.74342	-1.78	0	0	0.0493361	0.0490214	-10.3604	-8.67424	-0.963421	0	1
23989	0	0	0	0	0	0	0	0	0	0	1
23991	-4.06439	-3.85784	-0.0590903	-0.0567404	0.0296482	0.0299915	-13.9556	-13.4343	-0.206551	-0.00234996	1
24021	-3.6495	-4	0	0	0.0305751	0.0307563	-13.4059	-13	0.350496	0	1
24037	-0.571429	-0.5	0	0	0	0	-11.1678	-8.65476	-0.0714286	0	0
24038	-1.5	0	-0.0592341	-0.0467321	0	0	-8.24155	-5.84926	-1.5	-0.012502	1
24060	-2.75253	-3.12143	-0.062675	-0.0547803	0	0	-11.1129	-9.8	0.368903	-0.00789472	1
24061	-3	-3.76264	0	-0.0518187	0.0511114	0.0495076	-12.5913	-12.618	0.762644	0.0518187	1
24072	-2.88968	-2.77525	-0.0960409	-0.0569528	0	0.0363492	-11.7014	-10.7042	-0.114424	-0.0390881	1
24073	-2.64076	-2.975	-0.0728963	-0.0617873	0	0	-10.1333	-10.4401	0.334238	-0.011109	1
24074	0	0	0	0	0.0485403	0.0486924	-6.64955	-5.60193	0	0	1
24076	0	0	0	0	0.0446752	0.0441668	-5.26982	4.97059	0	0	1
24088	0	0	0	0	0	0	0	0	0	0	1
24090	0	0	-0.0463334	-0.0582745	0	0	0	0	0	0.0119411	1
24091	-2.93368	-2.1225	0	0	0.0519718	0.0510481	-9.18929	-7.63942	-0.811184	0	1
24093	-2.27098	0	0	0	0.0370037	0.0389742	-7.40497	0	-2.27098	0	1
24094	-2	-1.69048	0	-0.039165	0.0368312	0.0372589	-6.05625	-4.41935	-0.309524	0.039165	1
24109	-0.235714	-0.270979	0	0	0	0	-10.5	-9.52122	0.0352647	0	0
24110	-1.43651	0	0	0	0	0	-9	-6.45141	-1.43651	0	1
24127	-0.358571	-0.422619	-0.272176	0	0	0	-6.89257	-5.31667	0.0640476	-0.272176	0
24128	-3.05719	-2.88333	-0.075788	-0.064484	0.0338456	0.0334551	-11.2804	-10.7059	-0.173856	-0.011304	1
24129	-3.32883	-2.40659	-0.0714195	0	0.0310217	0.0310207	-12.5173	-9.18056	-0.922235	-0.0714195	1
24130	-2.9298	-5.88737	0	-0.0636337	0.0590893	0.0590907	-10.3786	-15.5355	2.95757	0.0636337	1
24131	-2.73163	-5.11111	0	0	0.0602075	0.0600723	-9.40873	-14.5295	2.37948	0	1
24132	-2.56947	0	0	0	0.0556389	0.0543912	-10.625	-8.87868	-2.56947	0	1
24144	-2.42857	0	0	0	0	0	-13.7525	-8.25455	-2.42857	0	1
24145	0	0	0	0	0	0	-6.68719	-7.54861	0	0	1
24146	0	-1.25	0	0	0	0	-5.25889	-6	1.25	0	1
24147	-1.69331	0	0	0	0	0	-8.17787	-5.04581	-1.69331	0	1
24161	0	0	0	0	0	0	0	0	0	0	1
24162	0	0	0	0	0	0	-6.11026	-6.67481	0	0	1
24164	-3.55051	-5.32525	0	-0.0506136	0.0366953	0.0386512	-12.6937	-17.8483	1.77475	0.0506136	1
24165	-4.01786	-4.8145	0	-0.0356061	0.0377257	0.0367338	-12.75	-15.8333	0.796639	0.0356061	1
24167	-2.58359	-1.74038	-0.0840601	-0.0721392	0.0379122	0.0381548	-6.88737	-4	-0.843207	-0.0119209	1
24180	-2.44581	-2.04881	-0.063217	-0.059857	0	0	-10.5436	-9.65	-0.396997	-0.00335997	1
24182	0	6.37302	0	0	0.0332512	0.0337502	0	9.52083	-6.37302	0	1
24194	0	0	0	0	0	0	-5.4	-6.14286	0	0	1
24195	-1.41886	-1.98077	0	0	0	0	-8.91288	-10	0.56191	0	1
24207	0	0	0	0	0	0	-10.3417	-7.29286	0	0	0
24208	-2.66667	-2.64103	-0.0939406	-0.0671301	0	0	-10.6458	-10.4815	-0.025641	-0.0268105	1
24209	-3.45286	-3.53846	-0.0424067	-0.0468223	0.0338019	0.0346302	-12.5434	-11.546	0.0855996	0.00441558	1
24210	-3.19444	-2.61204	0	0	0.0497604	0.0489408	-11	-9.40385	-0.582404	0	1
24211	-3.09601	-2.56571	0	0	0.049296	0.050079	-9.64577	-8	-0.530292	0	1
24222	2.19524	0	0	0	0	0	0	0	2.19524	0	1
24223	0	0	0	0	-0.0283962	-0.0281798	-4.13594	0	0	0	1
24224	0	0	-0.0570351	-0.0454166	0	0	-6.05726	-4.91598	0	-0.0116185	1
24225	-3	-2.89643	-0.0597973	-0.0590799	0.0293178	0.02979	-11.7824	-11.5	-0.103571	-0.00071739	1
24226	-3.06227	-2.42017	0	0	0.0566602	0.0568755	-11.3982	-9.8375	-0.642103	0	1
24229	0	2.81753	0	0	0.0340635	0.0343697	0	6.74547	-2.81753	0	1
24230	0	0	0	0	0.0402338	0.0404496	-3.68574	0	0	0	1
24231	-3.17157	-2.625	-0.114687	-0.107839	0.038048	0.0376871	-7.73945	-5.4	-0.546569	-0.00684816	1
24243	-2.04904	-2.16667	-0.116494	-0.111853	0.0375935	0.0373681	-5.69048	-5.39231	0.117624	-0.0046408	1
24261	-2.40455	0	0	0	0.0522037	0.0519773	-11.9533	-9.09809	-2.40455	0	1
24268	0	0	0	0	0	0	-8.82843	-7.11384	0	0	1
24270	-3.26121	-4.40719	-0.0483166	-0.0541778	0	0	-11.6202	-13.6991	1.14598	0.00586123	1
24271	-3.46291	-4	-0.0487424	-0.0431305	0.0295323	0	-11.5848	-13.1302	0.537088	-0.00561197	1
24272	-2.84236	-2.76795	0	0	0.0286698	0.028812	-10	-8.63859	-0.0744158	0	1
24274	-3.2619	-2.07571	0	0	0.043205	0.0432834	-9.85357	-6.58125	-1.18619	0	1
24285	-2.9487	-2.39643	-0.0859657	-0.0812937	0	0	-11.612	-9.54423	-0.552273	-0.00467199	1
24286	-2.75	-2.16228	-0.0885973	-0.0737205	0	0	-11.7574	-9.49242	-0.587719	-0.0148768	1
24287	-3.01724	-2.83333	-0.0672831	-0.0702609	0	0.0346963	-11.9405	-9.93636	-0.183908	0.00297786	1
24288	-4.02632	-4.04483	0	0	0.0313698	0.0308772	-13.875	-12.75	0.0185185	0	1
24289	-3.86975	-3.75974	-0.0474515	0	0.0323484	0.0320738	-13.4184	-12.726	-0.110008	-0.0474515	1
24290	-4.4096	-3.93519	-0.0509305	-0.0475101	0.0325973	0.033932	-14.6867	-12.4271	-0.474414	-0.00342041	1
24306	0	0	0	0	0	0	-8.19812	-5.51923	0	0	1
24308	-3.83484	-4	0	0	0.029928	0.0292238	-13.3675	-13.0749	0.165158	0	1
24309	0	0	0	-0.0514147	0.0386993	0.0390021	-5.98214	-4.34885	0	0.0514147	1
24322	-4	-4.275	0	0	0.030713	0.0297882	-14.1106	-13.4427	0.275	0	1
24335	0	0	0	0	0	0	-6.28431	-5.28064	0	0	1
24336	-2.54196	-2.1522	-0.0889034	-0.0559697	0	0	-11.36	-9.41053	-0.389759	-0.0329337	1
24337	-2.73879	-2.51923	0	-0.0322154	0.0295035	0.0296387	-11.1835	-9.8619	-0.219561	0.0322154	1
24340	0	3.86607	0	0	0.0374373	0.0389653	0	9.10025	-3.86607	0	1
24341	-1.89316	-1.92963	-0.056159	-0.078705	0.0376368	0.0380798	-6.3875	-4.80278	0.0364672	0.022546	1
24352	-2.71714	-2.59167	-0.0601857	-0.0679048	0	0	-11.8634	-9.84725	-0.125476	0.00771919	1
24353	-2.89	-2.8	-0.0673303	-0.0618252	0	0.0355673	-10.2169	-9.83333	-0.09	-0.00550509	1
24354	-4.36973	-3.89205	0	0	0.0405701	0.0378863	-14.6228	-12.1005	-0.477682	0	1
24356	-2	-1.98	-0.0776676	-0.100385	0.0379516	0.038767	-5.70185	-4.6306	-0.02	0.0227171	1
24366	-3.36039	-3.27429	-0.0706735	-0.0669835	0.0351589	0.0351465	-11.9333	-11.1241	-0.0860949	-0.00369001	1
24367	-3.47151	-2.59545	0	0	0.0571319	0.0571052	-10.8056	-8.45714	-0.876055	0	1
24368	-4	-3.71131	0	0	0.0599225	0.0584205	-11.5355	-10.9828	-0.28869	0	1
24372	0	1.1625	0	0	0.0349628	0.0341658	0	0	-1.1625	0	1
24380	-2.40153	-1.7913	0	0	0	0	-15.4341	-10.2929	-0.61023	0	1
24381	0	0	0	0	0	0	0	5.43505	0	0	1
24382	-1.22143	0	0	0	0	0	-3.96863	0	-1.22143	0	1
24383	-3.14955	-3.33333	0	0	0.0583133	0.0609785	-10.2791	-9	0.18378	0	1
24384	-3.71848	-2.46242	0	0	0.0510065	0.0523738	-14.1825	-11.4083	-1.25605	0	1
24385	-2.12772	-2.17262	0	0	0.0485874	0.0490999	-11.8198	-12.49	0.0449017	0	1
24386	-2.10833	-1.41043	0	0	0.0486734	0.0487842	-9.955	-7.78595	-0.697906	0	1
24404	-3.89881	-3.72222	0	0	0.0443849	0.0445572	-14.3819	-12.2	-0.176587	0	1
24405	-3.62516	-3.5	-0.0744294	-0.0456239	0.0472728	0.0499051	-13.2278	-12.1006	-0.12516	-0.0288055	1
24406	0	0	0	0	0.0423825	0.0411709	-4.10556	-3.58712	0	0	1
24421	-2.69114	-2.15476	-0.131752	-0.0667974	0	0	-12.9047	-10.9199	-0.536376	-0.0649548	1
24422	0	0	0	0	0	0	-6.35897	-4.82476	0	0	1
24423	0	0	0	0	0	0	-7.64103	-5.94643	0	0	1
24424	0	0	0	0	0	0	-3.42588	0	0	0	1
24426	-3.84808	-3.75	-0.0714698	-0.0669137	0.0428455	0.0444296	-13.7454	-13.1507	-0.0980769	-0.00455608	1
24428	-2.1193	-3.08835	0	0	0.0491182	0.0492076	-9.07615	-9.49	0.969048	0	1
24429	0	0	0	0	0.0424545	0.0421396	0	0	0	0	1
24434	-2.71964	-4.07941	0	-0.0469429	0	0	-8.84612	-12.291	1.35977	0.0469429	1
24435	-4.37568	-3.76697	0	0	0.0336758	0.0342634	-15	-12.1351	-0.608707	0	1
24436	-3.82407	-3.68211	0	0	0.0475843	0.0470618	-11.7704	-11.1924	-0.141969	0	1
24437	-3.21825	-3.52785	0	0	0.057614	0.0568781	-9.10167	-8.5	0.309597	0	1
24438	0	1.82843	0	0	0.0376541	0.0372018	0	0	-1.82843	0	1
24439	-2.2	-1.68858	-0.0824651	-0.075571	0.0391714	0.0389495	-6.03869	-4.09191	-0.511422	-0.00689406	1
24448	0	0	-0.0536879	0	-0.0290069	-0.0282915	0	0	0	-0.0536879	1
24449	0	0	-0.0416262	0	0	0	2.88854	4.83482	0	-0.0416262	1
24450	0	0	0	0	0	0	-4.1756	0	0	0	1
24452	0	0	0	0	0.0402467	0.0412199	0	0	0	0	1
24483	0	0	-0.0804913	-0.0514632	-0.0274377	-0.0279619	1.87868	0	0	-0.0290281	1
24484	0	0	0	0	0	0	2.51	5.73623	0	0	1
24485	-3.78636	-4.245	0	0	0.0429682	0.0453356	-12.9106	-12.8192	0.458636	0	1
24488	-1.26316	-1.90891	-0.0871912	-0.0874701	0.0389014	0.0393914	-4.24265	-3.8451	0.645749	0.00027888	1
24505	-1.91288	-1.41043	0	0	0	0	-11.6	-7.76203	-0.502451	0	1
24507	-3.60738	-3.93519	0	0	0.0473761	0.0470588	-12.9338	-11.8682	0.327807	0	1
24509	-1.40312	-1.8	0	-0.0673083	0.0395575	0.0394634	-5.15385	-6.37739	0.396875	0.0673083	1
24516	-2.73205	-3.17914	0	-0.035523	0	0	-10.8106	-11.2829	0.447093	0.035523	1
24517	-3.74167	-3.37963	0	0	0.040195	0.0372036	-12.6919	-11.2946	-0.362037	0	1
24532	0	0	-0.0817188	-0.07932	0	0	-10.7679	-7.66667	0	-0.00239881	1
24533	-1.60792	-1.84593	-0.0768415	-0.0650071	0	0	-9.33333	-8.46865	0.238007	-0.0118343	1
24535	0	0	0	0	0.0485501	0.0491675	-6.84034	-4.65591	0	0	1
24537	0	2	0	0	0.0351304	0.0357458	-4.89161	3.01724	-2	0	1
24561	0	0	0	0	-0.0286835	-0.0281389	0	0	0	0	1
24562	-2.25543	-2.41875	-0.0758356	-0.0669174	0	0	-11.0476	-10.3088	0.163315	-0.00891822	1
24564	-3.75962	-5.55847	0	0	0.0338737	0.0333103	-13.4006	-17.845	1.79886	0	1
24578	-2.77544	-1.80476	0	0	0.0507371	0.0507879	-12	-10.1981	-0.970675	0	1
24579	-1.3125	0	-0.0709394	-0.0624195	0.0401345	0.0401315	-3.2967	0	-1.3125	-0.00851993	1
24580	-1.57418	-2	-0.0685095	-0.0753156	0.038899	0.0388044	-4.53584	-4.08333	0.425824	0.00680609	1
24588	-2	-1.88194	0	0	0	0	-9.73864	-8.9057	-0.118056	0	1
24589	-3.69231	-3.49194	-0.0626452	-0.0617245	0	0	-14.1525	-13.0455	-0.200372	-0.000920744	1
24590	-3.10795	-3.03923	-0.0656731	-0.0609761	0.0370304	0.0364573	-11.225	-10.2034	-0.0687238	-0.00469702	1
24592	-2	0	0	0	0.0485024	0.0484081	-10.1509	-5.98438	-2	0	1
24603	0	1.48331	0	0	0	-0.0282719	-5.53735	0	-1.48331	0	1
24604	-2.03113	-1.93934	-0.0843543	-0.0734317	0	0	-10.6246	-9.82576	-0.091792	-0.0109226	1
24605	-3.20526	-3.33333	-0.0738845	-0.0642061	0.0362662	0.0358603	-12.127	-10.4516	0.12807	-0.00967838	1
24618	0	0	0	0	0	0	-8.09402	-7.06136	0	0	1
24619	-1.26389	-1.47018	0	0	0	0	-16.1389	-13.8241	0.206287	0	0
24620	-2.70417	-2	-0.0579439	-0.0400076	0	0	-10.8106	-8.91765	-0.704167	-0.0179363	1
24621	-3.42265	-3.03519	0	0	0.0342237	0.0341605	-12.8145	-11.1801	-0.387462	0	1
24623	-1.96225	-1.95445	0	0	0.0474567	0.047492	-10.8503	-11.2829	-0.00779937	0	1
24633	0	0	-0.0655028	-0.061189	0	0	-6.14448	-6	0	-0.00431379	1
24634	-3.51562	-3.23788	0	0	0.029108	0.0292406	-13.3372	-11.3137	-0.277746	0	1
24635	-3.74597	-5.25403	-0.0354514	-0.0452496	0.033107	0.0339128	-12.4045	-16.1406	1.50806	0.00979826	1
24638	0	0	0	0	0.0433954	0.0428709	-6.22902	-3.45476	0	0	1
24663	-4.11538	-2.70714	0	0	0	0	-10	-8.125	-1.40824	0	1
24664	0	0	0	0	0	0	-7.78879	0	0	0	1
24665	0	0	0	0	0	0	-6.73214	0	0	0	1
24666	-1.14216	0	-0.0471923	-0.0452398	0	0	-7.33484	-6.27315	-1.14216	-0.00195243	1
24667	-3	-2.42857	-0.0587173	-0.0604723	0	0	-11.8426	-9.29909	-0.571429	0.00175493	1
24668	-2.43095	-3.09561	-0.0448329	-0.04858	0	0	-10.4571	-12	0.664662	0.00374705	1
24669	-3.90996	-3.77778	0	-0.0501484	0.0445425	0.044815	-14.0179	-12	-0.132184	0.0501484	1
24672	0	1.8341	0	0	0.0369161	0.0366111	0	4.22408	-1.8341	0	1
24684	-2.90455	-2.58578	-0.0774386	-0.0638544	0.034051	0.0342355	-11.7961	-10	-0.318761	-0.0135842	1
24685	0	0	0	0	0.0389327	0.0390187	0	0	0	0	1
24686	0	0	0	0	0.0381754	0.0376513	0	0	0	0	1
24698	-1.14731	0	0	-0.0503943	0	0	-7.17722	-6.59412	-1.14731	0.0503943	1
24714	0	0	0	0	0	0	-7.64145	-6.0767	0	0	0
24715	-4.83772	-4.12311	-0.0890815	-0.116994	0	0	-14.237	-11.0438	-0.714613	0.027913	1
24718	-1.66667	0	0	-0.0495579	-0.0233665	-0.0237946	-4.74342	0	-1.66667	0.0495579	1
24719	0	0	0	0	0	0	-2.90064	0	0	0	1
24720	-2.1875	-2.37798	0	0	0	0	-10.09	-10.7939	0.190476	0	1
24722	-3.15395	-3.5	-0.0746397	-0.063537	0.0352444	0.0353395	-12.275	-11.5606	0.346053	-0.0111027	1
24723	-2.30769	-1.85516	0	0	0.0486379	0.048537	-8.90312	-7	-0.452534	0	1
24732	0	0	0	0	0	0	-3.91453	0	0	0	1
24742	-1.3505	0	0	-0.0582519	0	0	-8.08013	-5.65625	-1.3505	0.0582519	1
24743	0	0	0	0	0.0474097	0.0474618	-6.86754	-4.81294	0	0	1
24751	0	0	0	0	0	0	-12.9891	-8.58013	0	0	0
24752	0	6.12698	0	0	0	0	0	8.11078	-6.12698	0	1
24753	0	0	0	0	0	0	-3.96609	0	0	0	1
24754	-2.93029	-2.633	0	0	0.0301757	0.0302565	-11.197	-9.05299	-0.297292	0	1
24755	-3.125	-3.86752	0	0	0.0543654	0.0557997	-7.63397	-9.31174	0.742521	0	1
24756	-4.46944	-2.31646	-0.0673681	0	0.0565149	0.0537544	-12.7706	-8.77951	-2.15298	-0.0673681	1
24757	0	0	0	0	0.0415316	0.0412762	0	0	0	0	1
24767	-3.47619	-3	-0.0637179	-0.052844	0.0347727	0.0340916	-11.1862	-9.1	-0.47619	-0.0108739	1
24768	-3.25403	-3.6	0	0	0.0423755	0.0425335	-11.6526	-11.1994	0.345968	0	1
24769	-3.67949	-3.56832	0	-0.0544017	0.0417791	0.0418492	-12.8516	-11.661	-0.111164	0.0544017	1
24782	-1.06458	-1.60357	0	0	0	0	-11	-15.6714	0.538988	0	1
24783	-3.45644	0	0	0	0	0	-7.57418	0	-3.45644	0	1
24785	-2.37747	-2.30385	0	0	0.0487043	0.0486864	-8.41742	-7.98529	-0.0736242	0	1
24801	-2.25364	-2.08712	-0.0606492	-0.060879	0.0449448	0.0467058	0	0	-0.166515	0.000229833	1
24802	-3.85714	-3.28039	-0.0468825	0	0.0516452	0.0526326	-12.6747	-10.8105	-0.576751	-0.0468825	1
24803	-3.84187	-3.87919	0	0	0.0556634	0.0561424	-11.7351	-11.8688	0.0373116	0	1
24812	-1.46446	0	0	0	0	0	-7.90833	-6.64611	-1.46446	0	1
24814	0	0	0	0	0.0392554	0.0387634	0	0	0	0	1
24815	0	0	0	0	0.0370481	0.0370175	-2.78889	0	0	0	1
24828	-5.75962	-5.26495	0	0	0	0	-9.2004	-8.5875	-0.49467	0	1
24829	0	0	0	0	0	0	-4.54701	0	0	0	1
24831	-4.03724	-3.78261	0	0	0.0449502	0.0457388	-13.6417	-12.5526	-0.254633	0	1
24832	-3.84	-3.60769	0	0	0.0537835	0.0541514	-11.3721	-11.2016	-0.232308	0	1
24835	-2.89181	-2.06782	-0.128721	-0.107978	0.0383724	0.0379666	-9.81655	-6.43929	-0.823997	-0.0207433	1
24841	-3.44444	-3.29706	-0.0598451	-0.0453297	0.0282058	0.0287513	-14.0625	-11.3944	-0.147386	-0.0145154	1
24842	-2.33333	-2.59412	0	0	0.0296284	0.0293475	-9.63333	-10	0.260784	0	1
24843	-4.29021	-5.83095	0	-0.0486278	0.030967	0.0317901	-15.1625	-18.6027	1.54074	0.0486278	1
24846	0	0	0	0	0.036115	0.0363095	0	0	0	0	1
24847	0	0	0	0	0.0388553	0.03874	0	0	0	0	1
24858	-2.88889	-3.20714	-0.0605968	-0.0705216	0.0344665	0.0345889	-11.1738	-10.8529	0.318254	0.00992476	1
24860	-3.16667	-6.07846	0	-0.0553789	0.0564683	0.0568127	-8.82407	-14.6429	2.91179	0.0553789	1
24866	-1.52	-1.76095	-0.0583981	0	0	0	-8.8405	-8.50862	0.240952	-0.0583981	1
24868	-3	-3.21765	-0.0663491	-0.0626926	0.0365045	0.0367168	-10.4343	-10.5969	0.217647	-0.00365651	1
24869	-3.22835	0	-0.0605999	0	0.0487215	0.0485316	-10.5625	-4.07729	-3.22835	-0.0605999	1
24879	-2.68615	-2.8101	0	0	0.0469851	0.0464767	-7.68803	-7.84524	0.123942	0	1
24881	0	0	0	0	0.0358355	0.0360395	-4.40372	0	0	0	1
24891	-2.42262	-2.08545	-0.122836	-0.111283	0.0381939	0.0381777	-7.81655	-6.15278	-0.337165	-0.0115529	1
24901	-2.7735	-2.48	0	0	0.0307375	0.0307983	-10.3819	-8.22727	-0.293504	0	1
24902	-2.7032	0	0	0	0.0534482	0.0534313	-10.3455	-7.79211	-2.7032	0	1
24916	-1.63818	0	0	0	0	0	-8.80238	-6.08534	-1.63818	0	1
24917	-1.39444	0	0	0	0	0	-7.92885	-5.22788	-1.39444	0	1
24918	-2.56912	-2.15895	0	0	0.0289085	0.0289864	-9.87857	-8.3549	-0.41017	0	1
24920	-4.24265	-3.30842	-0.0501853	0	0.0487246	0.0484243	-14.1462	-12.5994	-0.934223	-0.0501853	1
24922	-2.24038	0	-0.053737	0	0.0429019	0.0430525	-8.54086	0	-2.24038	-0.053737	1
24930	0	0	-0.0722771	0	0	0	-8.89382	0	0	-0.0722771	1
24931	-1.41429	0	0	0	0	0	-1.92521	0	-1.41429	0	1
24933	-3.15476	-2.51923	0	0	0.0323192	0.0321423	-12.02	-9.0943	-0.635531	0	1
24935	0	0	0	0	0.0367796	0.0374091	-4.97826	0	0	0	1
24942	-0.233333	-0.272727	0	0	0	0	-9.75962	-8.60417	0.0393939	0	0
24943	0	0	0	0.0372842	0	0	0	0	0	-0.0372842	1
24944	0	0	-0.0517673	-0.0496664	0	0	-5.30199	-4.76136	0	-0.00210097	1
24945	-1.91806	-1.57519	0	0	0	0	-10.0521	-9.33333	-0.342872	0	1
24946	-3.33333	-3.35504	-0.0576141	-0.0566341	0	0	-13.9083	-13	0.0217087	-0.000979997	1
24947	-3	-3.13194	-0.0473559	-0.0557305	0.0363309	0.0371013	-10.4773	-10.3485	0.131944	0.00837453	1
24948	-2.65591	-2.82407	-0.0592417	-0.0541743	0.0330573	0.0334844	-9.66667	-8.38929	0.16816	-0.00506744	1
24949	-3.58571	-3.44222	-0.0476477	-0.0365625	0.0333645	0.0340265	-12.5492	-11.3542	-0.143492	-0.0110852	1
24964	-3.15	-2.35924	0	0	0.0499725	0.0496559	-9.775	0	-0.790762	0	1
24965	-1.42821	0	0	0	0.0463219	0.0462882	-8.15505	-6.51471	-1.42821	0	1
24968	-1.64171	0	-0.0390306	-0.0422203	0.0429372	0.0426361	-6.45113	-4.02	-1.64171	0.00318972	1
24986	0	0	0	0	0	0	0	0	0	0	1
24987	-2.32667	-2.32456	0	0	-0.0222836	-0.0222329	-8.32051	-7.2514	-0.00210526	0	1
24988	2.6325	4.8619	0	0	0	0	6.8324	13.5917	-2.2294	0	1
24989	-3.05441	-3.08194	-0.0718094	-0.0523849	0.0384899	0.0381413	-11.0708	-10.4164	0.027528	-0.0194245	1
24999	-3	-3.10243	-0.117222	0	0	0	-14.7971	-13.8019	0.102431	-0.117222	1
25000	0	0	0	0	0	0	0	0	0	0	1
25001	-1.44816	0	0	0	0	0	-8.60938	-6.33333	-1.44816	0	1
25002	0	0	0	0	0	0	-5.81929	-3.73623	0	0	1
25003	-3.0328	-2.66667	-0.0741301	-0.0579954	0	0	-11.7639	-9.40312	-0.366129	-0.0161346	1
25004	-3.86975	-3.38013	-0.0601098	-0.0450955	0.0509462	0.0510087	-13.2003	-12	-0.489617	-0.0150143	1
25006	0	0	0	0	0.036954	0.0366746	-4.40372	0	0	0	1
25016	-3.01613	-2.87083	-0.0747707	-0.0574246	0.0379413	0.037808	-11.1819	-10	-0.145296	-0.0173461	1
25017	-2.37798	-2.13025	0	0	0.031094	0.0311131	-9.37697	-8.23106	-0.247724	0	1
25020	0	0	0	0	0.0389343	0.0387284	0	0	0	0	1
25021	0	2.28348	0	0	0.0480274	0.0479519	0	4.83462	-2.28348	0	1
25022	0	0	0	0	0.0366026	0.0377138	0	0	0	0	1
25028	0	0	0	0	-0.047067	-0.0403234	-5.92063	0	0	0	1
25029	-2.13722	-2.66667	0	0	0	0	-9.80028	-11.7921	0.529449	0	1
25030	-1.57983	-1.80476	0	0	0	0	-8.7913	-9	0.22493	0	1
25032	-2.30952	-2.38871	-0.0516798	-0.0525352	0.028936	0.0283844	-9.52222	-9.78235	0.0791909	0.000855353	1
25033	-3.12522	-3.07846	0	0	0.0445729	0.0414991	-11.1325	-11.1485	-0.0467559	0	1
25034	-3.68574	-3.3631	0	-0.055708	0.0442033	0.0439193	-12.725	-10.7864	-0.322641	0.055708	1
25036	-2.16398	0	0	0	0.0380509	0.0379326	-6.74364	-3.58117	-2.16398	0	1
25037	-1.37716	0	-0.052611	-0.0438589	0.0397714	0.0391549	-6.12698	-5.21111	-1.37716	-0.0087521	1
25038	-2.62037	-2.53137	-0.0401522	-0.0338516	0.0469035	0.0469574	-7.98276	-6.5	-0.0889978	-0.0063006	1
25043	0	0	-0.0425401	0	0	0	-5.56923	-4.12077	0	-0.0425401	1
25044	-2.10394	-1.4781	0	0	0.0471434	0.0471916	-9.5	-7.63194	-0.625847	0	1
25053	-2.925	-3.20294	-0.0632194	-0.0645161	0.0380386	0.0381048	-11.4158	-11	0.277941	0.00129674	1
25054	-4.32626	-4.3591	0	-0.041808	0.0318046	0.0319647	-13.925	-14	0.0328383	0.041808	1
25061	-1.7033	-1.3	0	0	0	0	-9.54861	-7.39474	-0.403297	0	1
25076	-5.5	-5.59341	-0.0901708	-0.116503	0	0	-14.7971	-13.6761	0.0934066	0.0263327	1
25077	2.93487	3.62463	0	0	0	0	12.2471	13.5536	-0.689759	0	1
25078	-2.28571	-2.2005	-0.0625192	-0.0594384	0.033317	0.0334485	-8.92555	-7.75431	-0.085213	-0.00308076	1
25079	-2.85855	-2.5359	-0.051069	-0.0495557	0.0322131	0.032283	-10.5857	-8.65152	-0.322655	-0.00151329	1
25080	-4	-5.27098	0	-0.0438301	0.0314645	0.0307327	-13.8698	-17.737	1.27098	0.0438301	1
25082	0	0	0	0	0.0439105	0.04378	0	0	0	0	1
25083	-2.07179	-1.9641	-0.11254	-0.117697	0.0402557	0.040514	-6.42707	-3.51948	-0.107692	0.00515643	1
25091	-2.13143	-1.73214	0	0	0	0	-8.51667	-5.97222	-0.399286	0	1
25092	-1.44636	-1.01471	0	0	0	0	-8.85714	-6.10721	-0.431654	0	1
25093	-2.91043	-2.73623	0	0	0.0396168	0.0395752	-11.5068	-10.0357	-0.174196	0	1
25094	-3.74597	-3.64769	0	0	0.0443201	0.046613	-13.672	-12.3073	-0.0982754	0	1
25095	-4.60645	-4.4	0	0	0.0560724	0.0559772	-13.5223	-11.6548	-0.206452	0	1
25111	6.24621	7.60769	0	0	0	0	0	8.70833	-1.36148	0	1
25112	-2	-1.67333	0	0	0	0	-8.21241	-7.11911	-0.326667	0	1
25113	-2.85357	-1.77124	0	-0.046654	0	0.0282706	-11.3246	-8.30615	-1.08233	0.046654	1
25114	-3.34524	-3.37742	0	0	0.0452388	0.0466505	-12.9762	-11.0625	0.0321813	0	1
25133	-2.56624	-2.48816	-0.0639602	-0.0684212	0.0336781	0.0350407	-8.98718	-8.06621	-0.0780814	0.00446103	1
25135	-4.41278	-2	0	0	0.0441965	0.0454473	-12.225	-5.67333	-2.41278	0	1
25145	0	0	0	0	0	0	-11.7113	-10.4053	0	0	0
25146	-1.87868	-1.69231	0	0.0848073	0	0	-18.1259	-16.136	-0.186369	-0.0848073	1
25147	-5.16667	-4.79167	-0.104312	-0.0816909	0	0	-15.2471	-13.0718	-0.375	-0.0226209	1
25148	0	0	0	0	0	0	0	0	0	0	1
25150	-2.17787	-2	-0.0547282	-0.0544503	0.0292611	0.0281235	-10.4564	-9.13594	-0.177866	-0.000277822	1
25152	-2.5	-3.48333	0	0	0.0324228	0.0324737	-11.1882	-12.7083	0.983333	0	1
25153	-3.89989	-4.61895	-0.0474484	-0.0478703	0.0318375	0.0319939	-13.6583	-15.6884	0.719063	0.000421913	1
25154	-3.81534	-3.11491	-0.0550522	0	0.0453334	0.0480733	-13.8479	-11.1791	-0.700434	-0.0550522	1
25165	-5.06019	0	-0.0590192	0	0	0	-14.5	0	-5.06019	-0.0590192	1
25166	0	0	0.0560607	0.0467801	0	0	-3.7735	0	0	0.00928057	1
25167	0	0	0	0	0	0	0	0	0	0	1
25168	0	0	0	0	0	0	-6.97368	-5.0866	0	0	1
25180	-3.12132	-3.0961	0	0	0.0488438	0.047965	-11.2302	-10.7921	-0.0252274	0	1
25192	0	0	0	0	0	0	-10.25	-9.21875	0	0	0
25193	-2.20187	0	0	0	0	0	-8.3891	-5.7303	-2.20187	0	1
25194	-2.86853	-3.43376	-0.0450892	-0.0470792	0	0	-12.0806	-12.5339	0.565226	0.00199008	1
25195	-3.01429	-2.94559	0	0	0.0501122	0.0501314	-9.96667	-8.11505	-0.0686975	0	1
25196	-4.28342	-3.90901	-0.0553991	-0.0477826	0.0507283	0.0517445	-14.3736	-13.1833	-0.374415	-0.00761647	1
25197	-4.13563	-3.29563	-0.0433912	0	0.0489156	0.0487365	-14.7457	-12.1491	-0.839997	-0.0433912	1
25198	-4.63247	-3.56696	-0.0476899	0	0.0481223	0.0470692	-14.9259	-12.3203	-1.0655	-0.0476899	1
25201	-2.27273	-2.18304	-0.113711	-0.104906	0.0358238	0.0363113	-7.16518	-7.29825	-0.0896916	-0.00880464	1
25213	0	0	0	0	0	0	-6.93934	-5.2735	0	0	1
25214	0	0	0	0	0	0	-6.98438	-6.64103	0	0	1
25215	-1.6	0	0	0	0.040842	0.0415926	-7.08167	-5.31667	-1.6	0	1
25216	0	0	0	0	0.0378002	0.036273	-4.62202	0	0	0	1
25229	-0.142857	-0.166667	-0.431454	0	0	0	-10.3929	-9.35099	0.0238095	-0.431454	0
25230	-1.15385	-2	0	0	0	0	-8.15476	-11.5	0.846154	0	1
25231	-1.50862	-1.46863	0	0	0	0	-8.92297	-8.65942	-0.0399932	0	1
25232	-2.59032	-2.54545	-0.0614773	-0.06636	0.0376775	0.0365682	-10.2024	-8.74167	-0.044868	0.00488273	1
25233	-2.18182	-1.46991	0	-0.0425998	0.0287403	0.0287424	-9.32129	-7.51471	-0.711911	0.0425998	1
25234	-2.35425	-2.68	0	0	0.049143	0.0496683	-9.90909	-9.33333	0.325753	0	1
25237	-1.47927	-2.29412	-0.0657508	-0.0688506	0.0426276	0.0416772	-4.66026	-6.90282	0.814851	0.00309985	1
25246	-0.12	-0.152681	0	0	0	0	-10.7568	-10.3786	0.0326807	0	0
25247	0	0	0	0	-0.0522078	-0.0482631	-7.04754	-2.82222	0	0	1
25248	0	0	0	0	0	0	0	0	0	0	1
25250	-3.46429	-3	-0.0549183	-0.0556084	0.0474217	0.0448539	-13.3042	-10.9643	-0.464286	0.000690116	1
25253	-2.85714	0	0	0	0.0469206	0.046564	-11.7029	0	-2.85714	0	1
25254	-2.25	0	0	0	0.0425229	0.0423927	-6.12143	0	-2.25	0	1
25255	-1.65152	-1.72902	-0.0391962	-0.0355959	0.0463684	0.046537	-6.57418	-5.97436	0.0775058	-0.00360033	1
25276	-2.63333	-2.25	0	0	0.030855	0.0304051	-10.1429	-8	-0.383333	0	1
25278	-2.68615	-2.42892	0	0	0.0469806	0.0470498	-11.0682	-8.89167	-0.257232	0	1
25279	-3.44349	-1.32843	0	0	0.0440303	0.0440109	-12.8	-6.96148	-2.11506	0	1
25280	-3.42492	0	0	0	0.0459052	0.0455177	-8.60664	0	-3.42492	0	1
25281	-2.30303	0	-0.0820619	-0.0756679	0.0419699	0.0423211	-7.37231	-3.64609	-2.30303	-0.00639398	1
25289	0	0	0	0	0	0	-6.84491	-6.35417	0	0	1
25290	0	-1.16026	0	0	0	0	-7.93833	-7.57738	1.16026	0	1
25292	-3.07988	-2.5	0	0	0.0480613	0.0480544	-11.9606	-9.21765	-0.579877	0	1
25293	0	0	-0.0565499	0	0.0387109	0.0384281	-4.45804	0	0	-0.0565499	1
25294	0	0	0	0	0.0408449	0.0406242	-4.36574	0	0	0	1
25305	-1.93095	-1.75	0	0	0	0	-15.1771	-12.9766	-0.180952	0	1
25306	-2.51087	-1.8977	0	0	0	0	-15.8	-13.02	-0.613171	0	1
25308	-1.04167	0	0	0	0	0	-8.31385	-8.01724	-1.04167	0	1
25309	-1.9604	-1.91652	-0.0646643	-0.0582077	0.0506583	0.0511033	0	0	-0.043882	-0.00645662	1
25310	-3.96565	-3.58571	0	0	0.0523306	0.0521191	-13.6954	-12.58	-0.379939	0	1
25311	-2.25463	0	-0.0521914	0	0.0508738	0.0500637	-9.4375	-5.51515	-2.25463	-0.0521914	1
25319	-1.78475	-1.88194	-0.12683	-0.0859554	0	0	-13.1281	-13.1381	0.0971954	-0.0408742	1
25320	-3.57418	0	0	0	0	0	-8.2087	0	-3.57418	0	1
25321	0	0	0	0	0	0	-5.98429	-5.62331	0	0	1
25322	-2.69231	-2.56349	-0.0611598	-0.060249	0.0369497	0.0370667	-10.9762	-9.51215	-0.128816	-0.000910764	1
25323	-3.06203	-2.75	-0.0753037	-0.0791297	0.0376143	0.0369972	-12.5	-11.1339	-0.31203	0.00382605	1
25324	-3.55903	-2.78571	0	0	0.0458615	0.0470552	-12.1976	-10.2502	-0.773313	0	1
25337	0	0	0	0	0	0	-6.80065	-5.34167	0	0	1
25338	-3.64758	-4.32006	0	0	0.0575394	0.0581007	-9.71415	-11.8542	0.672476	0	1
25339	-2.18182	0	-0.0569848	-0.0333114	0.0399307	0.0400344	-7.06545	-4.15353	-2.18182	-0.0236734	1
25350	0	0	0	0	0	0	-11.75	-8.82738	0	0	0
25351	-3	0	0	0	-0.0186825	0	-7.64103	0	-3	0	1
25352	-2.29503	-2.25463	-0.0521262	-0.051013	0.0329077	0.0327507	-8.76954	-8.19901	-0.0404014	-0.00111311	1
25353	-3.17262	-2.35308	0	0	0.0496385	0.0488919	-12.2311	-9.22475	-0.819542	0	1
25358	0	0	0	0	0.0452467	0.0448805	-2.54342	0	0	0	1
25368	-2.73607	-2.61722	-0.0755329	-0.0698066	0.0372554	0.0371862	-11.9762	-10.1386	-0.118852	-0.00572637	1
25369	-2.44444	-1.94444	-0.0587265	0	0.0290276	0.0286835	-10.5976	-7.41071	-0.5	-0.0587265	1
25370	-2.77464	-2.2318	0	0	0.0321357	0.0321591	-11.1356	-7.76389	-0.542837	0	1
25371	-3.92308	-2.81801	0	0	0.0460733	0.0469378	-13.4814	-9.95833	-1.10506	0	1
25382	-3	-2.11012	0	0	0	0	-17.808	-11.809	-0.889881	0	1
25383	-3	-2.625	-0.0595233	-0.0525361	0	0	-11.324	-9.54412	-0.375	-0.00698728	1
25395	2.03125	3.58846	0	0	0	0	9.2697	13.746	-1.55721	0	1
25396	-2.2	-1.67544	0	0	0.0302276	0.0305068	-10.116	-8.01923	-0.524561	0	1
25397	-3	0	0	0	0.0482084	0.0476203	-10.5631	-9.70833	-3	0	1
25407	-2.63333	-2.18615	0	0	0.0316202	0.0314031	-10.8452	-9.52785	-0.447186	0	1
25408	-3.66667	-2.92582	0	0	0.048745	0.0490566	-11.2812	-9.72193	-0.740842	0	1
25409	-2.74902	-3.09091	0	0	0.0464607	0.047299	-9.78363	-10.0955	0.341889	0	1
25411	-2.15692	-1.07519	0	0	0.034553	0.0355602	-9.60606	-6.24886	-1.08174	0	1
25420	-0.255435	0	0	0	0	0	-9.55769	-9.10913	-0.255435	0	0
25421	0	-1.59545	0	0	0	0	-6.34	-7.31527	1.59545	0	1
25422	-1.1994	0	0	0	0	0	-7.67443	-5.80492	-1.1994	0	1
25423	-3.71714	-4.18466	0	0	0.0580922	0.0577954	-9.71415	-11.0479	0.467516	0	1
25424	-2.58359	0	0	0	0.0408783	0.0406976	-9.09572	-3.44138	-2.58359	0	1
25434	0	0	-0.175822	-0.0912411	0	0	-7.70294	-6.08167	0	-0.0845811	1
25436	-3.1455	-2.8775	-0.0718238	-0.0659014	0.0367194	0.036894	-12.5385	-11.8175	-0.268003	-0.00592237	1
25437	-2.21825	-1.81917	0	0	0.0313219	0.0317251	-9.44596	-7.91588	-0.399082	0	1
25438	-2.81385	0	0	0	0.046571	0.0466508	-8.85384	0	-2.81385	0	1
25439	0	0	0	0	0.0470757	0.0474529	0	0	0	0	1
25449	4	4.07879	0	0	0	0	18.0392	19.0588	-0.0787879	0	1
25450	-1.2668	0	0	0	0	0	-6.71472	-4.90667	-1.2668	0	1
25452	-1.62436	-1.95445	0	0	0.0294332	0.0299609	-7.34451	-7.76697	0.330092	0	1
25453	-3.05507	-2.45875	0	0	0.0494468	0.0495593	-11.9583	-9.60435	-0.596322	0	1
25455	-2.19677	0	0	0	0.0510039	0.0509343	-9.4375	-6.52649	-2.19677	0	1
25460	-1.41423	-1.2735	0	0	0	0	-8.15686	-7.45559	-0.140726	0	1
25464	-3.3101	-2	0	0	0.0479879	0.0473064	-8.21111	-4.6099	-1.3101	0	1
25475	-2.74826	-3	0	0	0	0	-11.3828	-12.4318	0.251736	0	1
25477	-1.90714	0	-0.0583876	-0.041519	0.0459131	0.0462151	-9.18277	0	-1.90714	-0.0168686	1
25487	-1.24621	0	0	0	0	0	-7.8875	-5.70669	-1.24621	0	1
25488	-1.125	0	0	0	0	0	-8.23843	-6.09809	-1.125	0	1
25489	-1.20345	-1.4027	0	0	0	0	-7.24762	-7.8	0.199254	0	1
25490	-3.5336	-6.87666	0	0	0.0588716	0.0578792	-10.2546	-17.3738	3.34306	0	1
25491	-4.14397	-3.48913	-0.0421689	-0.0399892	0.0490714	0.0491152	-14.4688	-12.6718	-0.654835	-0.00217966	1
25503	-1.41524	-1.35662	0	0	0	0	-8.38421	-8.41507	-0.0586178	0	1
25504	-2.32576	-1.80385	0	0	0.0286103	0.0282329	-9.3009	-7.45714	-0.521911	0	1
25506	-1.62348	0	-0.0610772	-0.0484492	0.0443602	0.0437095	-5.56667	0	-1.62348	-0.012628	1
25521	-1.17029	0	0	0	0	0	-8.48913	-5.52778	-1.17029	0	1
25522	-3.03852	-2.97368	-0.0634656	-0.0653051	0.0365705	0.0364172	-12	-10.15	-0.0648343	0.00183949	1
25523	-2.60191	-2.46265	-0.0640605	-0.0560684	0.0348341	0.0353497	-11.1615	-9.21227	-0.139258	-0.00799211	1
25524	-3.25403	-2.90683	0	0	0.0363204	0.0368098	-12.7929	-11.3875	-0.347204	0	1
25526	0	0	0	-0.038496	0.042056	0.0420649	-4.09259	-3.34524	0	0.038496	1
25527	-1.44466	-1.95195	-0.0725743	-0.0775052	0.0405546	0.0386926	-4.82407	-4.0787	0.507281	0.00493094	1
25538	0	0	0	0	0	0	0	0	0	0	1
25541	-2.56349	-2.21825	-0.0700839	-0.0628621	0.0341413	0.0343602	-10.8306	-8.08013	-0.345238	-0.00722184	1
25542	-2.18783	-1.8	0	0	0.0297214	0.0296652	-9.67157	-8.22476	-0.387831	0	1
25552	-3.56111	-3.03352	0	0	0.0464901	0.046843	-11	-10.6154	-0.527595	0	1
25554	0	0	0	-0.0461901	0.0439511	0.0467403	-4.72222	0	0	0.0461901	1
25580	-3	-2.36932	0	0	0.0486684	0.0513633	-11.4069	-7.86574	-0.630682	0	1
25581	-2.18899	-3.03195	0	0	0.0480891	0.0459056	-10.5406	-9.96678	0.842959	0	1
25582	0	0	0	0	0.0391821	0.0392691	-5.5	0	0	0	1
25587	-2.47727	0	0	0	0	0	-8.94658	-4.62829	-2.47727	0	1
25590	-2.8	-2.50806	0	0	0.0454872	0.0450676	-10.9111	-9.66667	-0.291935	0	1
25594	0	0	0	-0.0518328	0.0394545	0.0383503	-5.309	0	0	0.0518328	1
25608	-2.08392	-3.15848	0	0	0.0315804	0.0314049	-9.41429	-12.2055	1.07456	0	1
25609	-2.26923	-1.45141	-0.0438283	0	0.0281729	0.0285417	-9.45913	-7.7995	-0.81782	-0.0438283	1
25623	-3.47727	-3.31183	-0.0454865	-0.0403962	0.0296831	0.0295836	-12.6048	-11.9839	-0.165445	-0.00509032	1
25629	0	0	0	0	0.0491933	0.0498607	-6.3869	0	0	0	1
25630	-1.93797	-2.45644	0	0	0.0504058	0.0504249	-8.95556	-9.57519	0.518469	0	1
25631	-2.34524	0	-0.0408098	0	0.0398177	0.0399122	-7.72144	-3.95826	-2.34524	-0.0408098	1
25632	0	0	-0.055549	0	0.0409267	0.0414744	0	0	0	-0.055549	1
25640	0	0	-0.0675433	-0.0743014	0.0392183	0.0394396	0	0	0	0.00675809	1
25648	-1.72475	0	0	0	0.051312	0.0512408	-8.11616	-4.90767	-1.72475	0	1
25649	-2.02941	0	-0.0389048	0	0.0453012	0.0450593	0	0	-2.02941	-0.0389048	1
25658	-2.33333	-1.74342	0	0	0.0300037	0.03027	-9.66667	-7.04596	-0.589912	0	1
25659	-2.96562	-2.53835	0	0	0.0530557	0.0524877	-10.899	-8.79457	-0.427265	0	1
25660	0	0	0	0	0.0425455	0.0443199	0	0	0	0	1
25661	-1.71392	0	0	0	0.0391912	0.0393937	-8	-2.46411	-1.71392	0	1
25673	0	0	0	0	-0.0404341	-0.0405158	-5.58301	-3.76635	0	0	1
25674	-1.67914	-2.41204	0	0	0.0289538	0.0288076	-7.30655	-9.84308	0.732893	0	1
25675	-3.38966	-3.5	0	0	0.036479	0.0369548	-13.165	-11.9844	0.110345	0	1
25682	0	0	0	0	0	0	-5.03125	0	0	0	1
25683	-3.15385	-2.90444	-0.0648395	-0.067129	0.0365583	0.0365624	-12.9583	-12.202	-0.249402	0.00228954	1
25684	-2.63393	-2.56349	0	-0.0577429	0.0349427	0.0352914	-10.7571	-10.279	-0.0704365	0.0577429	1
25687	-3.39048	-2.56624	0	0	0.0512643	0.0511955	-13.2554	-9.70486	-0.824237	0	1
25691	0	0	-0.147818	-0.121855	0	0	-7	0	0	-0.0259627	1
25692	-2.81818	-3.82971	0	0	0.0449708	0.0445368	-10.0883	-11.8622	1.01153	0	1
25696	-1.30769	0	-0.0691148	-0.0602642	0.0441184	0.0439592	-5.59481	0	-1.30769	-0.00885059	1
25709	0	0	0	0	0	0	0	4.65686	0	0	1
25710	-2.47603	-2.33854	0	0	0	0	-10.5635	-9.74667	-0.137493	0	1
25711	-2.38095	-3.4	-0.0588646	-0.0625743	0.033922	0.0345271	-10.0598	-12.474	1.01905	0.00370965	1
25712	-3.85836	-2.7735	0	0	0.0459636	0.0461211	-13.5	-10.5051	-1.08485	0	1
25713	-2	0	0	0	0.0399966	0.0393977	-7.66667	-5.4881	-2	0	1
25714	-1.20526	0	0	-0.0657002	0.0397473	0.0394775	-5.14333	-4.10819	-1.20526	0.0657002	1
25723	0	0	0	0	0	0	-4.36613	-6.31176	0	0	1
25724	-2.46154	-2.93095	0	0	0.0303547	0.0306719	-11.4069	-11.04	0.469414	0	1
25735	0	0	0	0	0	0	0	0	0	0	1
25736	0	0	0	0	-0.0394279	-0.0389834	-6.38859	0	0	0	1
25737	-1.46061	-1.55051	0	0	0	0	-8.66146	-9.38796	0.089899	0	1
25739	0	0	0	0	0.045213	0.0448617	0	0	0	0	1
25748	0	0	0	0	0	0	-5.27	-7.41524	0	0	1
25749	-1.25	-1.74342	0	0	0	0	-8.5622	-9.7125	0.493421	0	1
25754	0	0	0	-0.0542194	0.0432003	0.042769	-4.81818	-3.22174	0	0.0542194	1
25762	0	0	0	0	0	0	-3.1476	0	0	0	1
25763	0	0	0	0	0	0	-4.89181	-6.65	0	0	1
25765	-2.77599	-3.39444	-0.0538221	-0.0638422	0.0359358	0	-11.447	-13.4226	0.618459	0.0100201	1
25767	-3.24405	-3.79239	0	0	0.0546829	0.0552108	-11.2618	-12.3333	0.548337	0	1
25779	0	0	0	0	0	0	-4	-4.87685	0	0	1
25780	0	-1.13348	0	0	0	0	-8.42857	-9.55941	1.13348	0	1
25781	-1.52945	-2.61387	0	0	0	0	-8.34314	-11.6228	1.08442	0	1
25782	-2.72727	-4.03786	0	0	0.0465934	0.0471848	-10.6333	-13.2917	1.31058	0	1
25783	-4.47758	-3.69615	0	0	0.0440508	0.0440178	-14.1433	-12.6782	-0.781429	0	1
25784	-3.0767	-4	0	0	0.0460825	0.0465246	-11.98	-15.2885	0.923295	0	1
25797	0	0	0	0	0	0	-12.6837	-11.8619	0	0	0
25799	-1	-2.07738	0	0	0	0	-6.65152	-9.73205	1.07738	0	1
25800	-2.41288	-3.36439	0	0	0.032437	0.0324176	-10.1054	-13.0851	0.95151	0	1
25801	-3.19677	-3.66667	0	0	0.0510978	0.051182	-12.4273	-13.4792	0.469892	0	1
25802	-2.21538	-3.08846	0	0	0.0485332	0.051094	-8.82647	-9.77346	0.873077	0	1
25803	-1.66848	-2.10961	-0.0670798	-0.0811678	0.0387532	0.0390696	-6.71802	-6.83974	0.441125	0.014088	1
25815	-4.23538	-5.75	-0.0538922	-0.05965	0.0336994	0.0339021	-15.8621	-19.98	1.51462	0.00575779	1
25816	-3.21825	-3.83135	0	0	0.0531803	0.0530971	-11.8643	-13.0208	0.613095	0	1
25817	-4.42857	-4.54563	0	0	0.0451879	0.0452014	-14.9053	-14.2272	0.117063	0	1
25819	-2.84524	-2.38462	-0.0599395	0	0.0387134	0.0379928	-10.3583	-9.10795	-0.460623	-0.0599395	1
25830	-0.166667	-0.223611	0	0	0	0	-9.64352	-10.3542	0.0569444	0	0
25831	0	0	0	0	-0.0283941	-0.0287476	0	-4.975	0	0	1
25832	0	-1.91667	0	0	0	0	-6.74042	-7.5	1.91667	0	1
25833	-1.29274	-2.03113	0	0	0	0	-7.95804	-10	0.738395	0	1
25834	-3.09545	-3.025	0	-0.0481634	0.032895	0.0331557	-12.8606	-11.5327	-0.0704545	0.0481634	1
25835	-3.74167	-4.625	0	-0.043821	0.0384763	0.0386621	-13.1004	-15.1292	0.883333	0.043821	1
25847	0	-2.82576	0	0	0	0	-8.03786	-14.4603	2.82576	0	1
25848	-2.21227	-1.73707	0	0	0	0	-11.8019	-9.75932	-0.475206	0	1
25849	-1.36039	0	0	0	0	0	-5.81667	-4.1756	-1.36039	0	1
25859	0	0	0	0	0	0	0	0	0	0	1
25860	-2.05441	-1.89286	0	0	0	0	-7.68333	-7.68711	-0.161555	0	1
25861	-3.64286	-3.4677	0	0	0	0	-13.2218	-12.5671	-0.175155	0	1
25862	-4.15895	-3.65833	0	0	0.0528682	0.0525534	-15.5	-14.5173	-0.500614	0	1
25873	0	0	0	-0.0832235	0	0	-5.73214	-8.21658	0	0.0832235	1
25878	-1.07418	-1.44762	-0.0680655	-0.061856	0.0424234	0.0419084	-6.57735	-6.78636	0.373443	-0.00620954	1
25885	4.67532	5.28611	0	0	0	0	10.1807	10.2407	-0.610786	0	1
25886	-1.30536	-1.58333	0	0	-0.0368815	-0.0370148	-7.84118	-9.36111	0.277972	0	1
25888	-2.12917	-2.71185	-0.0442978	0	0.0289336	0.0297229	-9.86774	-10.7455	0.582685	-0.0442978	1
25889	-1.88478	-2.29331	0	0	0.0298319	0.0298593	-9	-9.5	0.408527	0	1
25890	-3.79286	-5	-0.0514218	-0.0507447	0.0347892	0.0350222	-13.6375	-16.2879	1.20714	-0.000677036	1
25891	-2.96771	-3.44097	0	0	0.0493705	0.0492055	-11.4631	-12.3614	0.473264	0	1
25892	-3.14286	-3.66836	0	0	0.0436179	0.0436781	-12.3333	-13.6061	0.5255	0	1
25896	-4.64692	-3.71412	0	0	0.0443809	0.0454862	-11.5359	-9.87228	-0.932803	0	1
25904	-1.62019	0	0	0	0	0	-6.61818	-5.04125	-1.62019	0	1
25905	0	-1.5	0	0	0	0	-5.70833	-9.08854	1.5	0	1
25907	-1.87083	-2.59167	-0.0506883	-0.0483757	0.0313275	0.0312477	-6.67333	-7.79762	0.720833	-0.00231261	1
25918	-2.30199	-2.97826	0	-0.0338443	0.0298165	0.0301068	-9.84	-11.4388	0.676267	0.0338443	1
25920	-5.13665	-5	0	0	0.0426738	0.0432627	-12.7206	-12.47	-0.136646	0	1
25931	-2.46727	-2.81818	0	0	0.0325181	0.0326115	-10.5038	-10.3333	0.350909	0	1
25946	0	0	-0.0972059	-0.0938098	0	0	-6.38	-9.33333	0	-0.00339606	1
25947	0	0	0	0	0	0	-4	0	0	0	1
25948	-2.57519	-4.05031	0	-0.0326852	0	0	-10.0053	-14.75	1.47512	0.0326852	1
25951	-3.5	-4	0	0	0.0556598	0.0561285	-12.1862	-12.9027	0.5	0	1
25953	-2.12374	0	0	0	0.0452541	0.044844	-6.41556	-3.6008	-2.12374	0	1
25963	0	4.12908	0	0	0	0	7.13091	11.8681	-4.12908	0	1
25964	0	0	0	0	0.0473102	0.0478195	-9.02941	-8.82367	0	0	1
25966	-3.23529	-2.56439	-0.0515771	-0.0451744	0.0399445	0.0397204	-9.33333	-9.44444	-0.6709	-0.00640273	1
25974	-2.6	-3.01613	0	-0.0483859	0.0336736	0.0343082	-10.6458	-11.6667	0.416129	0.0483859	1
25975	-2.83854	-3.78992	0	0	0.0477273	0.0479223	-12.6528	-15.0152	0.951374	0	1
25977	0	-2.67544	0	0	0.0473049	0.0473585	-9.73214	-9.64759	2.67544	0	1
25997	0	0	0	0	0	0	0	0	0	0	1
25998	-1.43304	0	0	0	0	0	-6.06797	0	-1.43304	0	1
25999	-3.10913	-2.68929	0	0	0.0348189	0.036276	-11.8419	-10.3385	-0.419841	0	1
26011	2.85829	4.60064	0	0	0	0	0	8.22045	-1.74236	0	1
26012	-1.57604	-1.53137	0	0	0	0	-6.44156	-6.39583	-0.0446643	0	1
26013	-2.09762	-2.62908	0	0	0	0	-8.49074	-10.5994	0.531466	0	1
26014	-3.40588	-2.13393	0	0	0.0482275	0.0488818	-14.5086	-11.5413	-1.27195	0	1
26015	-3.38586	-2.88235	0	0	0.0480798	0.048098	-13.6577	-12.3498	-0.503503	0	1
26028	-3.91146	-3.54125	0	0	0	0	-14.3205	-13.1181	-0.370208	0	1
26029	5.30199	7.47917	0	0	0	0	8.01562	12.6458	-2.17717	0	1
26030	-1.29101	0	0	0	0	0	-5.52225	-4.79167	-1.29101	0	1
26031	-1.72078	-1.82684	0	0	0	0	-7.72702	-7.14216	0.106057	0	1
26032	-2.66667	0	0	0	0.0476208	0.0485878	-10.2963	-6.32525	-2.66667	0	1
26033	-2.91154	-3.03041	-0.0825138	-0.0783858	0.0386734	0.0391213	-9.03367	-8.32051	0.118876	-0.00412797	1
26038	0	0	0	-0.128058	0	0	0	0	0	0.128058	1
26039	0	0	-0.0898558	-0.0668037	0	0	0	0	0	-0.0230521	1
26041	-1.61667	-2.84232	0	0	0	0	-7.25386	-11.0985	1.22565	0	1
26052	2.48889	2.90909	0	0	0	0	10.3723	13.4603	-0.420202	0	1
26053	-2.54248	-2.37981	-0.06193	-0.0718446	0.0355616	0.0352328	-10	-7.86494	-0.162676	0.00991463	1
26054	-2.26786	-1.88562	0	0	0.0310692	0.029923	-9.38095	-7.34722	-0.382236	0	1
26055	-3.08013	-2.88889	0	0	0.0343931	0.034523	-11.9583	-11.0729	-0.191239	0	1
26056	-3.63393	-3.40455	0	0	0.0362613	0.0387269	-12.1894	-11.6615	-0.229383	0	1
26069	0	0	0	0	0	0	0	0	0	0	1
26070	-1.30385	0	0	0	0	0	-4.7784	0	-1.30385	0	1
26071	-3.14286	-2.72811	0	0	0.0363591	0.0364742	-11.8542	-10.7126	-0.414747	0	1
26072	-3.55278	-3.86882	0	0	0.0362706	0.036293	-12.0374	-12.3246	0.316039	0	1
26073	-3.2	-2.88348	0	0	0.0430434	0.0431809	-12.2111	-10.8578	-0.316516	0	1
26075	-1.69056	-1.92513	0	0	0.0360172	0.0363901	-6.56071	-5.33437	0.234572	0	1
26085	0	0	0	0	0	0	-5.86857	-2.6991	0	0	1
26088	-2.35682	-2.18706	0	-0.0608788	0.0326976	0.0323988	-9.05357	-7.80797	-0.169755	0.0608788	1
26089	-2.34167	-1.85357	0	0	0.0313654	0.0307825	-10.5635	-8	-0.488095	0	1
26105	0	0	-0.122146	-0.140362	0	0	-6.67949	0	0	0.0182156	1
26106	0	0	0	0	0	0	0	0	0	0	1
26107	-2.96148	-2.79474	0	0	0.0491367	0.0489509	-10.9261	-9.13056	-0.166745	0	1
26108	-4.13393	-4.6125	-0.0700889	0	0.043421	0.043693	-13.5788	-14.7889	0.478571	-0.0700889	1
26119	0	3.09394	0	0	0	0	-9.11688	9.07721	-3.09394	0	1
26120	-1.46863	0	0	0	0	0	-5.82857	-2.45238	-1.46863	0	1
26121	0	0	-0.0509812	0	0	0	-4.81304	0	0	-0.0509812	1
26122	-2.32883	-1.79274	-0.0479252	-0.0404039	0.0298193	0.0297216	-9.72989	-8.18199	-0.536094	-0.00752132	1
26123	-2.87923	-2.97368	0	0	0.0446409	0.0457465	-10.4458	-10.1667	0.0944572	0	1
26124	-1.35357	0	0	0	0.0542766	0.05127	-11.1695	-6.14835	-1.35357	0	1
26126	-1.93095	0	-0.0388112	0	0.043559	0.0440124	-7.65333	-4.40417	-1.93095	-0.0388112	1
26127	-1.53846	0	-0.0742466	-0.0657263	0.0407998	0.0408021	-7.91146	0	-1.53846	-0.0085203	1
26137	0	0	0	0	0	0	-7.43611	-6.27444	0	0	1
26138	2.79655	3.95833	0	0	0	0	6.76974	12.9594	-1.16178	0	1
26139	0	2.60556	0	0	0	0	0	13.6125	-2.60556	0	1
26140	-3.69505	-4.5973	0	0	0.0599272	0.0598175	-10.4286	-10.7788	0.902249	0	1
26141	-3.29901	-4.46875	0	0	0.0466644	0.046613	-14.087	-15.4753	1.16974	0	1
26142	-2.90952	-2.70437	0	0	0.0446663	0.044235	-10.5635	-9.45628	-0.205159	0	1
26144	-4.55278	-3.80202	-0.0624363	-0.0522206	0.039749	0.0388637	-14.0861	-9.46744	-0.750759	-0.0102157	1
26151	0	0	0	0	0	0	-7.13575	-4.36232	0	0	1
26152	-1.60769	0	0	0	0	0	-8.65259	-6.13692	-1.60769	0	1
26153	0	0	0	0	0	0	-5.56571	0	0	0	1
26154	-2.37391	-2.51923	0	0	0.0354387	0	-10.1595	-9.54545	0.145318	0	1
26156	-1.75	0	0	0	0.0466051	0.0468914	-11.3333	-7.7	-1.75	0	1
26157	0	0	0	0	0.0459723	0.0455092	-10.225	-5.37387	0	0	1
26174	0	3.92384	0	0	-0.0239473	-0.0236894	0	0	-3.92384	0	1
26175	0	5.78193	0	0	0	0	0	0	-5.78193	0	1
26177	-3.26121	-2.76923	0	0	0.053045	0.0529102	-9.25833	-7.66667	-0.491978	0	1
26185	0	0	0	0	-0.027108	-0.0258936	-5.07994	0	0	0	1
26186	-2	-1.69048	0	0	0.0291691	0.0292884	-9.3125	-7.24621	-0.309524	0	1
26187	-2.68182	-4.27858	-0.0583348	-0.0532159	0.0345233	0.0346905	-11.7599	-15.7864	1.59676	-0.00511885	1
26188	0	0	0	0	0.0464518	0.0462774	-7.34524	-5.54921	0	0	1
26197	0	0	0	0	0	0	-6.3549	0	0	0	1
26198	-1.5	0	0	0	0	0	-6.1125	0	-1.5	0	1
26199	-1.45804	0	0	0	0	0	-5.67424	0	-1.45804	0	1
26201	-3.66667	-1.91796	-0.0537856	-0.0481099	0.0395609	0.0396812	-9.78889	-6.19091	-1.74871	-0.00567576	1
26209	-2.87228	-2.59167	0	0	0.0410126	0.0396053	-11.025	-8.86812	-0.280616	0	1
26220	4.64583	4.67949	0	0	0	0	0	0	-0.0336538	0	1
26225	-4.76923	-3.96154	-0.0507929	-0.0416393	0.0447608	0.0432596	-11.9857	-10	-0.807692	-0.00915366	1
26226	0	-1.56944	-0.0540157	-0.0413569	0.0415489	0.04237	-5.94378	-5.58976	1.56944	-0.0126588	1
26239	-0.937739	0	0	0	0	0	-4.64009	-3.91667	-0.937739	0	1
26249	-1.1788	0	0	0	0	-0.0299398	-6.30729	-4.00758	-1.1788	0	1
26250	0	0	0	0	0	0	-7.27889	-5.01613	0	0	1
26251	-2.7537	-2.60738	0	0	0.0351494	0.0356824	-11	-10.0702	-0.146326	0	1
26252	-2.15587	-1.6	0	0	0.0297874	0.0298732	-11.1881	-7.05505	-0.55587	0	1
26271	0	0	0	0	0	0	-9.47727	-8.33333	0	0	0
26272	0	0	0	0	0	0	0	0	0	0	1
26273	-2.62829	-2.15476	-0.0563252	-0.042698	0.033813	0	-10.5401	-8.67204	-0.473528	-0.0136273	1
26274	-2.45752	-2.25403	0	0	0.0364875	0.0365881	-9.81989	-8.60238	-0.203484	0	1
26275	-1.97619	-1.81071	-0.0474214	0	0.0300566	0.0305254	-10.5683	-8	-0.165476	-0.0474214	1
26277	-2.40588	-2.09048	0	0	0.0473384	0.0475235	-7.6	-5.94444	-0.315406	0	1
26290	-1.33854	-1.59545	-0.0957987	-0.103402	0	0	-8.87868	-11.2792	0.256913	0.00760353	1
26291	-3.49242	-3	0	0	0	0	-13.1303	-9.11343	-0.492424	0	1
26292	2.46338	2.91703	-0.0656044	0	0	0	10.0741	12.2536	-0.453642	-0.0656044	1
26293	4.72078	5.9172	0	0	0	0	0	0	-1.19643	0	1
26294	-1.35423	-1.23905	0	0	0	0	-8.45455	-7.49145	-0.115184	0	1
26295	0	0	0	0	0	0	-5.56571	-3.59032	0	0	1
26296	-2.41176	-2.20526	-0.0562673	-0.0543133	0.0337656	0.0336743	-9.05357	-7.62879	-0.206502	-0.00195403	1
26297	-2.43429	-2.24038	0	0	0.03397	0.0335567	-10.6165	-9.39583	-0.193901	0	1
26298	-3.18937	-2.65191	-0.0693979	0	0.0428018	0.0430672	-11.7148	-9.65942	-0.537456	-0.0693979	1
26315	0	0	0	0	0	0	-4.46688	-3.28333	0	0	1
26317	-2.43168	-2.16228	0	0	0.0325025	0.0320575	-10.1574	-7.77083	-0.269396	0	1
26318	-2.66667	-2	0	0	0.0464576	0.0461882	-12.7212	-11	-0.666667	0	1
26328	0	0	0	0	0	0	0	0	0	0	1
26329	-1.18466	0	0	0	0	0	-7	-6.53571	-1.18466	0	1
26330	-3.5	-2.6756	0	0	0.0476967	0.0474018	-12.6636	-10.7296	-0.824405	0	1
26332	-3.55655	-3	-0.0986761	-0.0788901	0.0393501	0.039819	-12.0152	-9.74265	-0.556548	-0.019786	1
26344	-1.27444	0	0	0	0	0	-8	-6.54212	-1.27444	0	1
26346	0	0	0	0	0	0	-4.2967	0	0	0	1
26347	-2.26377	-2.01852	0	0	0.0321592	0.0327631	-10.9615	-7.92725	-0.24525	0	1
26348	-4.01852	-4	0	0	0.0430336	0.0427872	-14.0619	-13.3798	-0.0185185	0	1
26349	-2.56275	-3.15505	0	0	0.0476892	0.047645	-8.06667	-10.6733	0.592303	0	1
26365	0	0	0	0	0	0	0	2.5	0	0	1
26366	-1.17444	0	0	0	0	0	-7.6088	-5.65591	-1.17444	0	1
26367	-2.50806	-2	0	0	0.0297088	0.0297411	-9.53788	-7.79193	-0.508065	0	1
26368	-1.59032	-1.60101	0	0	0.0308251	0.0309443	-8.85357	-7.73575	0.0106875	0	1
26370	-3.33333	-3.69091	0	0	0.0349086	0.0350419	-12.7294	-13.7375	0.357576	0	1
26371	-3.73214	-4	0	0	0.0561479	0.0564981	-12.6458	-12.5071	0.267857	0	1
26372	-2.41422	-1.93214	0	0	0.0527546	0.0526736	-11.079	-9.27636	-0.48208	0	1
26373	-2.85	0	0	0	0.0454542	0.0430075	-14.5969	-8.68182	-2.85	0	1
26375	-2.47749	-1.82971	0	0	0.0385856	0.0384231	-7.07179	-5.51215	-0.64778	0	1
26387	-1.7332	-2	-0.0552393	-0.065815	0.0422441	0.041468	-7.77855	-6.87298	0.266798	0.0105757	1
26394	0	0	0	0	0	0	0	0	0	0	1
26395	-2.64271	-2.41608	0	0	0.0341508	0.0341893	-11	-9.98098	-0.226629	0	1
26396	-2.6099	-2.1727	0	-0.0549908	0.0345144	0.0342588	-9.49627	-6.85363	-0.437206	0.0549908	1
26397	-2.23529	-3	-0.055995	-0.0492147	0.0298901	0.0298262	-8.35516	-10.691	0.764706	-0.00678029	1
26398	-2.16026	-2.79144	-0.0642812	-0.0560126	0.0303897	0.0304045	-7.57157	-9.5931	0.631187	-0.0082686	1
26401	-4.26491	-3.87619	-0.0612617	0	0.0397846	0.0397814	-11.8941	-10.1962	-0.388722	-0.0612617	1
26402	0	0	-0.0528294	-0.059131	0.0418384	0.041064	-4.20294	0	0	0.00630162	1
26417	-1.17029	-1.24167	0	0	0	0	-7.30583	-6	0.0713768	0	1
26418	-1.86607	0	0	0	0.0403332	0.040686	-5.63068	-2.45788	-1.86607	0	1
26426	0	0	0	0	0	0	-4.36667	0	0	0	1
26427	-1.70711	-1.91	-0.0575638	-0.0442912	0.0304159	0.03049	-8.85045	-7.99429	0.202892	-0.0132726	1
26429	-1.38194	0	0	-0.0707936	0.0400417	0.0399795	-7.34524	-3.92527	-1.38194	0.0707936	1
26438	0	0	0	0	0	0	-4.69792	0	0	0	1
26439	0	-1.81294	0	0	0	0	-6.66667	-11.0192	1.81294	0	1
26440	-2.67424	-2.28571	-0.0497684	-0.0455416	0.0332951	0.0335134	-10.5248	-9.07126	-0.388528	-0.00422674	1
26441	-2.62202	-2.5963	0	0	0.0346436	0.034592	-10.9077	-10.5081	-0.0257275	0	1
26442	-2.35417	-2.25	0	-0.0518685	0.0315062	0.0317503	-9.82213	-9.22366	-0.104167	0.0518685	1
26443	-2.56513	-2.25833	0	0	0.0342931	0.0341058	-10.9565	-9.56125	-0.306793	0	1
26462	0	0	-0.332209	-0.234888	0	0	-10.3875	-8.975	0	-0.0973211	0
26464	0	0	0	0	0	0	0	0	0	0	1
26465	-1.12897	0	0	0	0	0	-8.28636	-6.38492	-1.12897	0	1
26467	-1.22253	0	0	0	0	0	-3.39643	0	-1.22253	0	1
26468	-2.57107	-2.5	-0.0456204	-0.0369141	0	0	-12.0467	-11.5542	-0.0710702	-0.0087063	1
26469	-2.54919	-2.64752	0	-0.0576034	0.0355415	0.0350168	-10.5708	-9.20192	0.098322	0.0576034	1
26478	0	0	0	0	0	0	0	0	0	0	1
26479	3.41071	4.97727	0	0	0	0	0	9.03125	-1.56656	0	1
26490	-1	0	0	0	0	0	-5.57273	-4.87228	-1	0	1
26491	-1.84615	-1.54066	-0.040792	-0.0487763	0.0313272	0.0307539	-8.97059	-7.63068	-0.305495	0.00798425	1
26492	-3.38194	-3.03095	0	0	0.0318985	0.0332044	-12.0513	-10.3719	-0.350992	0	1
26493	-2.81801	-3	0	0	0.0481269	0.0493244	-9.875	-8.88194	0.181985	0	1
26494	0	0	0	0	0.044391	0.0447958	-6.44838	-4.40333	0	0	1
26504	4.31786	4.96333	0	0.0295247	0	0	0	0	-0.645476	-0.0295247	1
26505	-2.45556	-1.7	0	0	0.0429887	0.0430174	-9.43229	-6.36542	-0.755556	0	1
26518	5.58357	7.16667	0	0	0	0	0	10.8181	-1.5831	0	1
26519	-3.22222	-2.96402	0	0	0.052296	0.0522819	-9.55626	-8.12917	-0.258207	0	1
26527	-2.62202	-3.07857	0	0	0	0	-10.2792	-10.0969	0.456548	0	1
26528	-2.84962	-2.4	0	0	0.0453764	0.0448677	-8.83972	-7.2211	-0.449624	0	1
26529	-3.84793	-3.78019	0	0	0.0585451	0.057174	-12.94	-11.3839	-0.067733	0	1
26530	-2.13393	-2.39543	0	0	0.0522133	0.0523711	-10.6043	-11	0.261504	0	1
26531	-2.95	-2.13068	-0.0750485	-0.0699093	0.0374291	0.0377386	-9.54842	-7.60833	-0.819318	-0.00513922	1
26544	0	0	0	0	0	0	0	0	0	0	1
26545	0	0	0	0	0	0	-6.6369	-6.26786	0	0	1
26546	-3.47246	-2.56349	0	0	0.0440657	0.0443171	-13.963	-10.9272	-0.908972	0	1
26548	-1.33333	0	-0.0651868	-0.0576646	0.0410666	0.040609	-7.31793	0	-1.33333	-0.00752217	1
26558	-0.2	0	-0.257463	-0.305609	0	0	-10.8763	-8.41382	-0.2	0.0481466	0
26559	-1.05409	0	0	0	0	0	-8.17857	-6.39697	-1.05409	0	1
26574	-1.04224	0	0	0	0	0	-7.33333	-6.23575	-1.04224	0	1
26575	-2.22634	-2	0	0	0.0312771	0.0315146	-9.43095	-7.70175	-0.226343	0	1
26587	0	0	0	0	0	0	-11.0435	-8.35432	0	0	0
26588	0	0	0	0	0	0	-5.1334	-3.24886	0	0	1
26589	-1.43875	0	0	0	0	0	-6.26795	-4.44444	-1.43875	0	1
26590	-3.125	-2.95227	-0.0741254	-0.0612601	0.0338973	0.033903	-11.5	-10.3381	-0.172727	-0.0128653	1
26591	-2.71429	0	0	0	0.0554039	0.0549314	-9.95946	-4.94559	-2.71429	0	1
26599	0	0	0	0	0	0	-4.01389	0	0	0	1
26600	-1.74968	-1.63393	0	0	0.0309949	0.0315237	-9.11806	-8.125	-0.115752	0	1
26611	-3.46061	-2.96771	0	0	0	0	-10.7	-8.5	-0.492898	0	1
26612	-1.70714	-2	0	0	0	0	-10.7431	-11.7574	0.292857	0	1
26613	-2	-1.82909	-0.0500061	-0.0418951	0.0309614	0.0314109	-9.41176	-7.57738	-0.170909	-0.00811101	1
26615	-3.74457	-3.91667	0	0	0.0576534	0.0570173	-12.94	-11.188	0.172101	0	1
26616	-2.27889	-1.76511	0	0	0.0474785	0.0479513	-12.552	-10.6043	-0.513782	0	1
26619	-2.73575	-2.55364	-0.0858563	-0.0802624	0.0369148	0.0364934	-10.1979	-8	-0.182115	-0.00559392	1
26636	3.17946	3.49074	0	0	0	0	5.06797	6.55719	-0.311276	0	1
26638	-4.22876	-4.31625	0	0	0.0331953	0.0335404	-15.5425	-16.0984	0.0874918	0	1
26639	-2.41886	-1.89444	0	0	0.0449592	0.0452503	-13.5528	-10.8448	-0.524415	0	1
26655	-0.131884	0	0	0	0	0	-10.8763	-6.95455	-0.131884	0	0
26657	-2.87228	-3.28571	0	-0.0654506	0.0339528	0.0360692	-11.335	-11	0.413432	0.0654506	1
26668	0	0	0	0	0	0	-5.69211	-4.24747	0	0	1
26669	-1.28571	0	0	0	0	0	-6.29099	-4.53256	-1.28571	0	1
26673	0	0	0	0	0.0437581	0.0460878	0	0	0	0	1
26685	0	0	0	0	0	0	0	0	0	0	1
26687	0	0	0	0	0.0451732	0.0473161	10.6515	6.75174	0	0	1
26688	-1.9392	0	0	0	0.0422629	0.0424605	-13.3765	-11.2583	-1.9392	0	1
26689	-2.675	-2.66667	-0.0917533	-0.0655133	0.036418	0.0369487	-9.02061	-8.41518	-0.00833333	-0.0262399	1
26697	0	0	0	0	0	0	-9.15758	-5.77778	0	0	0
26698	-1.72381	-1.50676	-0.0501479	0	0.0322293	0.0315679	-9.06729	-7.73068	-0.217053	-0.0501479	1
26699	0	0	-0.0667272	0	0.0351375	0.0353993	-4.76166	0	0	-0.0667272	1
26712	-1.17157	-1.35714	0	0	0	0	-7.07738	-6	0.185574	0	1
26713	-3.67544	-2.81929	0	0	0.0491999	0.0478319	-10.6458	-6.32825	-0.856145	0	1
26714	-2.76667	-2.93542	0	0	0.0441967	0.0439178	-11.0935	-11.5311	0.16875	0	1
26731	-2.12917	0	0	0	0.0439577	0.0440307	-8.70078	-6.87135	-2.12917	0	1
26732	-4.2	-3.27885	-0.0355046	0	0.0422103	0.0420634	-12.0278	-9.64051	-0.921154	-0.0355046	1
26743	-3.4	-2.29144	0	0	0	0	-8.39762	-6.27834	-1.10856	0	1
26744	-3.67204	-3.13418	0	0	0.0453955	0.0438392	-13.2357	-9	-0.53786	0	1
26745	-2.88194	-2.71131	-0.0839371	-0.0878358	0.0361128	0.0365499	-10.6325	-9.35099	-0.170635	0.00389878	1
26757	0	0	0	0	0	0	0	0	0	0	1
26758	-2.51923	0	0	0	0.0461557	0.0465516	-13.7321	-10.75	-2.51923	0	1
26760	-2.38105	-2.27043	-0.104653	-0.097965	0.0365069	0.0367428	-8.80948	-7.31294	-0.110614	-0.006688	1
26772	-1.45227	0	0	0	0	0	-7.45684	-4.56349	-1.45227	0	1
26773	-3.91043	-4	0	0	0.0557624	0.0555724	-13.0774	-12.4575	0.0895722	0	1
26774	-2	0	0	0	0.0406858	0.0407864	-8.27011	-5.50758	-2	0	1
26798	0	0	0	0	0	0	-4.48077	0	0	0	1
26800	-2.39231	-2	-0.07235	-0.0680135	0.0344599	0.0344495	-9.82143	-8.7746	-0.392308	-0.00433652	1
26808	0	0	0	0	0	0	-4.98333	0	0	0	1
26809	-3.61806	-3.66667	0	0	0.0451811	0.0437849	-13.2176	-12.4174	0.0486111	0	1
26820	-1.33974	0	-0.0498249	-0.0551139	0	0	-6.20395	-4.41883	-1.33974	0.00528899	1
26821	-1.63397	-2.09934	-0.0599155	-0.0448381	0	0	-8.57519	-9.05965	0.465372	-0.0150774	1
26822	-2.34314	0	0	0	0.044237	0.0446151	-11.8848	-9	-2.34314	0	1
26830	3.02381	2.67619	0	0	-0.0255009	0	8.53719	8.48571	0.347619	0	1
26831	0	0	0	0	0	0	-4.18343	0	0	0	1
26832	-1.22143	0	0	0	0	0	-7.46911	-5.57794	-1.22143	0	1
26833	-1.23701	0	0	0	0	0	-9.05398	-6.66707	-1.23701	0	1
26834	-2.70783	-2	-0.0518452	-0.0571012	0.0349328	0.0350782	-11.0762	-8.48913	-0.707826	0.00525597	1
26835	-3.71875	-1.7913	0	0	0.042301	0.0426767	-16	-10.5668	-1.92745	0	1
26837	-2.26136	0	-0.081804	-0.0736101	0.0370851	0.0373523	-8.64143	-5.56087	-2.26136	-0.00819394	1
26843	0	0	0	0	0	0	-7.16518	-5.84243	0	0	0
26844	-1.05948	0	0	0	0	0	-4.67333	-4	-1.05948	0	1
26845	-2.40833	-2.40994	-0.0530035	-0.043582	0	0	-11.3247	-10.7085	0.00160455	-0.00942149	1
26846	-2.04545	-1.74457	-0.0787872	-0.0576977	0.0318832	0.0329376	-10.119	-8.10117	-0.300889	-0.0210895	1
26847	-2.98148	-3.37269	-0.0628763	-0.0617064	0.0322957	0.0323497	-11.6569	-11.9696	0.391204	-0.00116992	1
26848	-3.22634	-3.15152	0	0	0.050197	0.0506517	-9.54583	-8.29966	-0.0748276	0	1
26850	-2.07668	-1.56513	0	0	0.0419087	0.0419363	-7.48077	-6.3658	-0.511555	0	1
26863	0	0	0	0	0	0	0	0	0	0	1
26864	-1.08333	-1.77747	0	0	0	0	-6.81176	-9.27273	0.694139	0	1
26866	-2.45577	0	0	0	0.0457507	0.0457029	-13.7514	-9.7913	-2.45577	0	1
26867	-2.32843	-2.5	0	0	0.0436586	0.0436998	-11.8082	-12.6253	0.171569	0	1
26870	-3	-2.74206	-0.0769243	-0.0647899	0.0368725	0.0366508	-9.457	-9.26667	-0.257937	-0.0121344	1
26871	-3.81385	-2.98	-0.0518314	0	0.0367719	0.036963	-10.6379	-9.43168	-0.833853	-0.0518314	1
26879	-1.80385	-1.5	0	0	0	0	-9.80182	-8.735	-0.303846	0	1
26880	0	0	0	0	0	0	-6.80832	-6.00887	0	0	1
26881	-1.03869	0	0	0	0	0	-8.72049	-6.64188	-1.03869	0	1
26883	-2.19524	0	0	0	0.0449801	0.0445783	-11.6458	-9.74342	-2.19524	0	1
26884	-2.78625	-2.29865	-0.0535245	0	0.0424522	0.0421816	-9.60645	-8.09545	-0.487601	-0.0535245	1
26896	-2.625	-2.5587	-0.0651847	-0.0643794	0.0331523	0.0336644	-11.3333	-11.5441	-0.0662955	-0.000805307	1
26897	-2.67544	-2.06787	-0.0483114	0	0.0365572	0.0365172	-11.245	-9.17143	-0.607565	-0.0483114	1
26898	-2.0351	-2.03391	-0.0562729	-0.0523044	0.032883	0.0323355	-8	-7.18681	-0.00119048	-0.00396848	1
26899	-3.53646	-3.46429	-0.0770349	-0.0731594	0.0324128	0.0331788	-12.6987	-12.4857	-0.0721726	-0.00387545	1
26914	-2.31514	-2.07745	-0.0580618	-0.0582149	0.0363028	0.0339273	-10.5536	-9.95853	-0.237685	0.000153091	1
26915	-2.19338	-2	-0.0781402	-0.0718361	0.0331229	0.0341258	-9.31944	-8.67949	-0.193376	-0.00630419	1
26916	-2.63645	-3.01786	0	0	0.0319022	0.0310739	-10.8611	-11.5982	0.38141	0	1
26917	-1.85504	-1.74167	-0.0808007	-0.0799344	0.0359382	0.0359861	-6.75837	-6.23158	-0.113375	-0.000866322	1
26925	-2.09091	-2	-0.0794431	-0.0805048	0.0366977	0.0366007	-8.35185	-6.83974	-0.0909091	0.00106168	1
26926	-1.39697	0	0	0	0.0401785	0.0401664	-7.33333	-4.75379	-1.39697	0	1
26938	-2.46061	-2.23929	-0.0599244	-0.0467596	0.0349206	0.0354191	-10.7582	-10	-0.22132	-0.0131648	1
26939	0	0	0	0	0.0492421	0.0494034	-7.6039	-8.73864	0	0	1
26940	-3.46098	-2.83046	0	0	0.0416718	0.0428348	-13.4878	-11.2929	-0.63052	0	1
26952	0	0	-0.111359	-0.101532	0	0	-5.2087	0	0	-0.00982743	1
26953	0	0	0	0	0	0	0	0	0	0	1
26954	-1.53137	-1.66667	0	0	0	0	-9.86444	-10.672	0.135294	0	1
26955	0	0	0	0	0	0	-5.66091	-4.35725	0	0	1
26957	-2.37413	-2.89474	-0.0695823	-0.0763326	0.0328786	0.0332473	-10.7752	-10.7639	0.520611	0.00675025	1
26959	-2.09091	-2.12291	0	0	0.0339316	0.0339286	-9	-8.65071	0.0320006	0	1
26960	-3.15302	-2.91833	0	-0.0547358	0.0362794	0.0369212	-12.0347	-9.81176	-0.234688	0.0547358	1
26980	-3.33333	-3.25833	0	0	0.034949	0.0347437	-14	-12.4143	-0.075	0	1
26981	-2.1523	0	0	0	0.0437236	0.0438636	-9.90105	-6.25357	-2.1523	0	1
26995	-1.75986	0	0	0	0.0456482	0.0452316	-11.1314	-9.7913	-1.75986	0	1
26996	-2.46018	-4.67333	0	0	0.0574502	0.057184	-9.03333	-6.74609	2.21315	0	1
26997	-3.5	-3.41886	-0.0852343	-0.0764685	0.036238	0.0363887	-12.2303	-11.4924	-0.0811404	-0.00876587	1
27005	-2.46548	-2.90767	0	0	0.0419774	0.0423837	-13.3072	-12.3923	0.442194	0	1
27019	0	0	0	0	0	0	-4.47575	-4.6	0	0	1
27020	-1.37981	-1	0	0	0	0	-7.13889	-4.88889	-0.379808	0	1
27021	0	0	0	0	0	0	-4.38552	-3.05682	0	0	1
27022	0	0	0	0	0	0	-7.24582	-5.05622	0	0	1
27023	-2	-1.75962	-0.0564189	-0.0452575	0.0317024	0.0317415	-9.55556	-7.56771	-0.240385	-0.0111613	1
27024	-3.5963	-3.33333	-0.0692867	-0.0637627	0.0322154	0.032087	-12.8819	-11.1431	-0.262963	-0.00552408	1
27026	-2.62436	-4.58578	0	0	0.0570728	0.05488	-9.1381	-8.15476	1.96143	0	1
27034	0	0	0	0	0	0	-6.87298	0	0	0	1
27037	0	0	0	0	0.0480734	0.0493532	-4.80625	0	0	0	1
27038	-3.72667	0	0	0	0.0421143	0.0414009	-12.8032	-7	-3.72667	0	1
27039	-1.82143	-1.61072	0	-0.0747208	0.041067	0.0416225	-6.75833	-7.07143	-0.210706	0.0747208	1
27052	0	2.42255	0	0	0	0	0	8.94213	-2.42255	0	1
27053	0	0	0	0	0	0	0	0	0	0	1
27054	0	0	0	0	0	0	-4	0	0	0	1
27056	0	0	0	-0.046306	0	0	-5.63393	0	0	0.046306	1
27057	-2.55006	-2.66667	-0.0643859	0	0.035218	0.0354853	-11.4907	-11.3788	0.116611	-0.0643859	1
27058	-2.19091	-2.48529	-0.0910822	-0.0834446	0.0319324	0.0325969	-10.6317	-10	0.294385	-0.0076376	1
27059	-3.7871	-3.46606	-0.0563539	0	0.0333918	0.0330982	-13.7639	-11.9583	-0.321033	-0.0563539	1
27060	-2.31667	-2.12727	0	0	0.0417144	0.0419129	-9.29412	-8.31307	-0.189394	0	1
27061	-2.44602	-4.53394	0.071829	0	0.0599609	0.0542573	-7.52873	-6.1225	2.08791	0.071829	1
27065	0	0	0	0	0	0	-8.87934	-5.85551	0	0	0
27066	0	0	0	0	0	0	-2.8	0	0	0	1
27067	0	0	0	0	0	0	-3.55	0	0	0	1
27068	-2	-2.46135	-0.0702134	-0.0505756	0	0	-10.9972	-11.4319	0.461353	-0.0196378	1
27069	-2.57738	-2.71825	-0.0764148	-0.0660002	0.033665	0.0339033	-11.9853	-11.6795	0.140873	-0.0104147	1
27070	-2.49324	-2.2189	-0.0637769	-0.0507959	0.0332234	0.0337328	-10.6159	-9.9	-0.274344	-0.012981	1
27071	-2.78889	-2.93368	0	0	0.0432816	0.042328	-10.476	-10.6812	0.144795	0	1
27083	0	0	0	0	0	0	-4.31481	-4.69769	0	0	1
27084	-2.33776	-2.64955	-0.104061	-0.0822352	0.033717	0.0344221	-11.3961	-10.8074	0.311793	-0.0218262	1
27086	-2.25	-1.90737	0	0	0.0323954	0.0328092	-9.92892	-8.42222	-0.342632	0	1
27097	0	0	0	0	0	0	-5.55	0	0	0	1
27098	-1.17914	0	0	0	0	0	-8.27462	-4.69783	-1.17914	0	1
27099	-2.69231	-2.7832	-0.0738084	-0.0835687	0.0327202	0.0331008	-11.3614	-10.7964	0.0908885	0.00976027	1
27101	0	0	0	0	0.0423257	0.0429632	-6.16667	-5.58571	0	0	1
27129	-1.56158	0	0	0	0	0	-8.21825	-6.22291	-1.56158	0	1
27132	-3.46667	-3.19139	-0.0601848	-0.0646837	0.032725	0.0330977	-11.1577	-8.40833	-0.275275	0.00449894	1
27133	0	0	0	0	0.0465528	0.047803	-7.8775	-4.21476	0	0	1
27134	-3.20345	-2.66092	-0.0569939	-0.0663056	0.0367616	0.0364543	-10.1548	-9	-0.542529	0.00931167	1
27147	0	0	0	0	0	0	0	0	0	0	1
27148	-1.33333	0	0	0	0	0	-7.05929	-5.57794	-1.33333	0	1
27149	-1.63068	0	0	0	0	0	-7.67424	-6.32864	-1.63068	0	1
27150	-1.62284	-3.41423	-0.0647767	-0.0787376	0.036033	0.0359999	-7.09127	-11.3489	1.79139	0.0139609	1
27163	-1.06481	-1.78941	0	0	0	0	-8.175	-10.8333	0.724594	0	1
27164	-2.5	-2.18824	0	-0.061486	0	0	-11.725	-10.7884	-0.311765	0.061486	1
27165	-2.64853	-2.34409	-0.0712825	-0.0553201	0.0344908	0.0344364	-12	-10.6339	-0.304443	-0.0159624	1
27178	-4.46154	-4.31126	-0.08123	0	0	0	-14.25	-12.2991	-0.150274	-0.08123	1
27181	0	0	0	0	0.0466257	0.047668	0	0	0	0	1
27182	-2.20417	0	0	0	0.0491361	0.0491053	-10.5425	-4.71983	-2.20417	0	1
27183	-4.35185	-1.71008	0	0	0.0484373	0.0507276	-13.3617	-7.66092	-2.64177	0	1
27184	-2.70417	-2.83772	0	0	0.0368176	0.0368111	-8.54196	-9.0328	0.133553	0	1
27198	-4.79814	0	-0.11028	-0.0718758	0	0	-8.52174	-5	-4.79814	-0.0384041	1
27199	-1.71131	-1.64143	-0.0719257	0	0	0	-5.90826	-5.78914	-0.069881	-0.0719257	1
27200	0	0	0	0	0	0	-6.65833	-5.83756	0	0	1
27202	-2.21111	-1.88231	-0.06019	0	0.0390033	0.0390633	-9.27717	-6.49286	-0.328803	-0.06019	1
27212	-1.08392	0	0	-0.0413329	0	0	-6.43168	-4.3125	-1.08392	0.0413329	1
27213	-3.58896	-3.13889	0	0	0.0427906	0.0424494	-12.4559	-8.15179	-0.450075	0	1
27214	-3.14835	-2.25303	0	0	0.042315	0.0421684	-14.0909	-11.6577	-0.895321	0	1
27215	-3.56346	0	0	0	0.0508091	0.0488231	-11.0294	-5.78889	-3.56346	0	1
27226	-1.3479	0	-0.0499827	-0.0471135	0	0	-7.26794	-5.34667	-1.3479	-0.00286913	1
27227	-1.43875	-1	-0.0504023	0	0	0	-7.04545	-5.18768	-0.43875	-0.0504023	1
27228	-1.755	-1.64643	-0.0858643	-0.0772788	0.0314194	0.0319017	-7.78889	-6.45994	-0.108571	-0.00858556	1
27230	-3.38105	-3.25	0	0	0.0363358	0.0361653	-14.6386	-11.8662	-0.131048	0	1
27231	-1.79286	0	0	0	0.0442593	0.0444711	-10.1496	-8.33908	-1.79286	0	1
27250	0	0	0	0	0	0	-12.8504	-10.303	0	0	0
27251	0	0	0	0	0	0	-3.17029	0	0	0	1
27252	-1.36878	-1.16667	0	0	0	0	-6.98214	-5.88487	-0.202112	0	1
27253	-1.4069	0	0	0	0	0	-8.63056	-4.4369	-1.4069	0	1
27254	-1.25	0	-0.056266	-0.0457222	0	0	-8.23669	-5.375	-1.25	-0.0105438	1
27255	-1.4699	-1.92821	0	-0.0415728	0	0	-8.81534	-9.83286	0.458305	0.0415728	1
27256	-2.90909	-2.83176	0	0	0.0412264	0.0404202	-11.5885	-10.2725	-0.0773262	0	1
27258	-2.74597	-2.77222	0	0	0.0382816	0.0381802	-8.69899	-8.30779	0.0262545	0	1
27266	0	0	0	0	0	0	0	0	0	0	1
27267	-1.81818	0	0	0	0	0	-6.45774	-4.65333	-1.81818	0	1
27268	-1.44803	-1.17593	0	0	0	0	-7	-6.20526	-0.272103	0	1
27269	-2.63793	-2.66667	-0.0715878	-0.0563806	0.0345285	0.0342467	-12.0147	-11.6505	0.0287356	-0.0152071	1
27271	-2.58571	-2.13393	-0.0691777	-0.0589543	0.0317468	0.0318945	-11.9289	-8.94781	-0.451786	-0.0102235	1
27272	-3.35504	-4.66783	0	0	0.0361007	0.0368866	-14.0769	-16.8107	1.31279	0	1
27273	-3.28175	-3.08333	0	0	0.0356638	0.0354773	-11.9083	-9.59412	-0.198413	0	1
27274	-1.61508	0	0	0	0.0454489	0.0447579	-11	-8.2087	-1.61508	0	1
27297	0	0	0	0	0	0	0	0	0	0	1
27298	0	0	0	0	0	0	-3.30991	-2.53968	0	0	1
27300	-3.63636	-3.39231	0	0	0.0362536	0.0376351	-14.254	-12.7206	-0.244056	0	1
27301	-3.78544	-3.84687	0	-0.0514002	0.0344308	0.0332528	-13.6548	-12.8983	0.0614344	0.0514002	1
27302	-1.49	-1.5	0	0	0.042811	0.0426482	-9.20728	-7.87121	0.01	0	1
27303	-2.71549	-2.975	0	0	0.0401251	0.0400486	-12.254	-11.4	0.259512	0	1
27304	-2.5	-2.33241	-0.10151	-0.0728084	0.0368966	0.0368567	-9.40588	-8.09762	-0.167586	-0.028702	1
27330	-1.41987	-1.19375	0	0	0	0	-7.52681	-7.49286	-0.226122	0	1
27331	0	0	0	0	0	0	-8.09545	-6.8125	0	0	1
27333	-2.94559	-2.90891	-0.0570893	0	0.0363844	0.0362609	-12.3865	-11.5	-0.0366814	-0.0570893	1
27349	-2.27778	-2	-0.0875303	-0.0942824	0.0307945	0.0310142	-11.2291	-9.66092	-0.277778	0.00675213	1
27350	-2.4128	-2.2	-0.0716537	-0.0619807	0.0313291	0.0314756	-10.9631	-9.89643	-0.212802	-0.00967306	1
27360	0	0	0	0	0	0	-9.60648	-9.60648	0	0	0
27361	-1.89588	-2	0	0	0	0	-10.4286	-10.1339	0.104118	0	1
27364	-1.5	-3.22714	-0.0669584	-0.0803802	0.0363477	0.0363093	-6.27273	-11.4286	1.72714	0.0134218	1
27374	-2.34314	-2.07692	0	-0.0676539	0	0	-11.1753	-9.96154	-0.266214	0.0676539	1
27378	-2.77767	-2.69925	0	0	0.0372821	0.0374895	-8.82843	-8.73214	-0.0784199	0	1
27397	0	0	0	0	0	0	-8.46875	-5.96464	0	0	1
27415	0	0	0	-0.0599578	0	0	-6.50805	0	0	0.0599578	1
27416	-1.57143	-1.42481	-0.0475072	-0.0447878	0	0	-9.07177	-6.61579	-0.146617	-0.00271942	1
27418	-2.22619	0	0	0	0.0420472	0.0412223	-11.3488	-7.06602	-2.22619	0	1
27420	-3.28175	-2.84962	-0.0796389	-0.0819462	0.0369906	0.036699	-12.4575	-10.3148	-0.432122	0.00230728	1
27421	-2.25	-2.13961	-0.0837291	-0.0857436	0.0378629	0.0372895	-8.98387	-7.68199	-0.11039	0.00201448	1
27430	0	0	0	0	0	0	-5.19829	0	0	0	1
27431	-2.09307	-2.09019	-0.0860577	-0.0666201	0.0341801	0.0342455	-9.4727	-9.1924	-0.00288792	-0.0194377	1
27432	-2.32738	-1.8619	-0.0561494	0	0.0325859	0.0325966	-10.725	-8.57519	-0.465476	-0.0561494	1
27433	-1.61204	0	0	0	0.0440277	0.0440579	-10.3381	-8.38182	-1.61204	0	1
27435	0	0	0	0	0.0382752	0.0385769	-6.02857	0	0	0	1
27436	-1.84524	0	0	0	0.0353659	0.0352725	-6.625	-5.59149	-1.84524	0	1
27446	0	2.16783	0	0	0	0	0	0	-2.16783	0	1
27448	0	0	0	0	0	0	-5.32576	-4.83954	0	0	1
27449	0	0	0	0	0	0	-7.02174	-4.65476	0	0	1
27450	-1.34633	-1.17424	-0.0567895	-0.0500004	0	0	-8.42	-7.49393	-0.172084	-0.00678917	1
27451	-2.27429	-2.24621	-0.0714481	-0.0493009	0.0344102	0.0345062	-11.0667	-10.9421	-0.0280825	-0.0221472	1
27452	-3.34549	-3.71405	0	0	0.036404	0.0373351	-12.4566	-11.305	0.368562	0	1
27462	0	0	0	0	0	0	-7.29583	0	0	0	1
27463	0	0	0	0	0	0	-2.64752	0	0	0	1
27464	0	0	0	0	0	0	-8	-7.17787	0	0	1
27465	-2.46257	-1.91652	-0.0944082	-0.0644092	0.0312682	0.0313303	-11.0742	-8.93542	-0.546045	-0.029999	1
27466	-2.93725	-2.55495	-0.0793285	-0.071007	0.0312755	0.0317107	-12.0324	-9.44466	-0.38231	-0.00832149	1
27468	0	0	0	0	0.0307381	0.028859	-4.89444	0	0	0	1
27477	-1.66667	-1.53498	0	0	0	0	-8.87424	-8.8076	-0.131691	0	1
27478	0	-1.26136	0	0	0	0	-6.41886	-7.5925	1.26136	0	1
27479	-2.7332	-1.79968	0	0	0.0361516	0.0359823	-11.7824	-7.50758	-0.933522	0	1
27480	-3.94841	-3.88562	0	0	0.0392376	0.0400527	-13.5	-11.9833	-0.0627918	0	1
27481	-3	-3.24405	0	0	0.0416074	0.0414453	-13.1833	-11.5826	0.244048	0	1
27492	0	0	0	0	0	0	-11.0357	-9.47143	0	0	0
27493	-1.5973	-1.11616	0	0	0	0	-8.70778	-6.46494	-0.481136	0	1
27494	-2.16026	-2.18182	-0.0625537	0	0.0344838	0.0342125	-10.4457	-10.9839	0.0215618	-0.0625537	1
27496	0	0	0	0	0.0453329	0.0458717	-9.97056	-7.67544	0	0	1
27497	0	0	0	0	0.0436242	0.0439987	-7	0	0	0	1
27506	0	0	0	0	0	0	-5.08685	-4.33974	0	0	1
27507	-2.09545	-2.139	-0.0779959	-0.0801647	0.030471	0.0305823	-10.0385	-9.41667	0.0435416	0.00216878	1
27508	-2.10763	-1.84211	0	0	0.0347953	0.0347684	-10.4317	-8.35991	-0.26552	0	1
27509	-3.44281	-3.6	0	0	0.0348549	0.0339321	-13.1426	-11.755	0.15719	0	1
27513	-3.0274	-2.7868	0	0	0.037737	0.0376625	-10.1771	-7.78763	-0.240606	0	1
27524	0	0	0	0	0	0	-8.73704	-7.96276	0	0	1
27525	-2.27098	-1.38462	0	0	0	0	-8.96667	-5.65451	-0.886364	0	1
27527	-3.91	-2.93845	0	0	0.0458475	0.04621	-12.5195	-9.84308	-0.971553	0	1
27534	0	0	0	0	0	0	0	0	0	0	1
27536	-4.01852	-3.90238	-0.0562727	-0.0567814	0.0334987	0.0334653	-13.3118	-12.75	-0.116138	0.000508718	1
27547	0	0	0	0	0	0	-6.20526	-6.95455	0	0	0
27548	4.61154	5.53394	0	0	0	0	20.88	22.55	-0.922398	0	1
27550	0	0	0	0	0	0	-8.04881	-7.59936	0	0	1
27551	-2.59099	-2.30902	0	0	0.0416724	0.0417012	-11.682	-10.5266	-0.281974	0	1
27552	-3	-2.44281	0	0	0.0398003	0.0398765	-12.7543	-10.9239	-0.55719	0	1
27563	0	0	0	0	0.0433976	0.0431793	-6.78125	-6.78125	0	0	1
27564	-3.21131	-3	0	-0.0764022	0.0365799	0.036677	-12.6905	-12.125	-0.21131	0.0764022	1
27576	0	0	0	0	0	0	0	0	0	0	1
27577	-0.75	0	-0.13557	-0.12835	0	0	-7.91297	-6.36731	-0.75	-0.00721999	1
27578	0	0	0	0	0	0	-5.43168	-4.88857	0	0	1
27579	0	0	0	0	0	0	-7.20059	-6.21528	0	0	1
27580	-4.03786	-3.52923	0	0	0.0406017	0.041528	-11.5609	-9.71123	-0.508626	0	1
27581	-2.61387	-2.54859	0	0	0.0402869	0.0402799	-11.1131	-10.8088	-0.0652823	0	1
27585	-2.67091	-2.27083	0	0	0.042781	0.0435625	-11.9844	-11.2106	-0.400081	0	1
27587	0	0	0	0	0.038182	0.0382362	-7.31414	0	0	0	1
27594	0	0	0	0	0	0	-7.57955	-6.50806	0	0	1
27595	-3.89469	-3.82843	0	0	0.0371199	0.0362159	-14.5441	-13.3071	-0.0662573	0	1
27596	-3.46688	-3.66667	0	0	0.0359748	0.0353858	-13.1426	-11.6667	0.199786	0	1
27597	-1.5	-2.5	0	0	0.0431368	0.043126	-9.67857	-12.7967	1	0	1
27607	0	0	0	0	0	0	-3.93355	-3.92582	0	0	1
27608	-1.11438	-1	0	0	0	0	-7.92361	-7.08893	-0.114379	0	1
27609	-2.42792	-1.88675	-0.0776595	-0.052206	0.0324332	0.0325956	-11.2639	-9.3125	-0.541165	-0.0254535	1
27610	-2.70077	-2.79911	0	0	0.0365029	0.0367641	-11.7056	-11.1652	0.0983399	0	1
27611	-3.56696	-4.57143	0	0	0.0406144	0.0395182	-13.7113	-15.8611	1.00446	0	1
27616	-2.87981	-1.41875	0	0	0.0427615	0.042728	-11.8969	-8.60435	-1.46106	0	1
27625	-1.48529	0	0	0	0	0	-7.73206	-4.4	-1.48529	0	1
27626	0	0	0	0	0	0	-6.1899	-6.2818	0	0	1
27634	-1.12019	0	-0.0618522	0	0	0	-8.15217	-7.35391	-1.12019	-0.0618522	1
27635	-1.76697	-1.56349	0	0	0	0	-9.38182	-8.55991	-0.203476	0	1
27636	-2.16667	-2.08712	-0.101877	-0.0859782	0.0303	0.0302412	-10.51	-10.0357	-0.0795455	-0.0158991	1
27637	-2.62829	-1.96649	-0.0593638	-0.0458064	0.0320122	0.0321157	-11.9848	-8.74038	-0.661803	-0.0135574	1
27643	-3.18824	-2.5	-0.0345967	-0.0426376	0.0381877	0.0379657	-10.2417	-7.33983	-0.688235	0.00804096	1
27655	0	0	0	0	0	0	-7.63869	0	0	0	1
27657	-2.36364	-1.82086	-0.0694002	0	0.0340836	0.0344026	-11.4556	-9.61414	-0.542781	-0.0694002	1
27658	-2.92582	-2.355	-0.0752956	-0.0666164	0.0317914	0.0317194	-12.1806	-8.71875	-0.570824	-0.00867914	1
27668	0	0	0	0	0	0	0	0	0	0	1
27669	-2.05441	-2.78759	-0.0797137	-0.0873721	0.0316177	0.0309659	-10.8661	-11.4148	0.733182	0.0076584	1
27674	-1.67949	-1.3619	-0.0670793	-0.0652115	0.0370072	0.0370876	-6.85714	-4.54167	-0.317582	-0.00186777	1
27689	0	0	0	0	0	0	-7.2	0	0	0	1
27690	0	0	0	0	0	0	0	0	0	0	1
27695	-2.38519	-2.35423	0	-0.0625929	0.0370399	0.0369966	-9.68972	-8.33214	-0.0309532	0.0625929	1
27704	-1.62436	0	0	0	0	0	-8.65152	0	-1.62436	0	1
27705	-0.928571	0	0	0	0	0	-7.82188	-5.75	-0.928571	0	1
27706	-1.33333	-1.72727	0	0	0	0	-8.66146	-9.96771	0.393939	0	1
27707	-2.23591	-2.04674	-0.0730728	-0.0635523	0.0344884	0.0346671	-11	-9.27808	-0.189168	-0.00952053	1
27709	-3	-2.5	0	0	0.0400091	0.0375654	-12.8262	-11.0303	-0.5	0	1
27710	-2.20783	0	0	0	0.0441014	0.0440671	-9.38889	-6.13393	-2.20783	0	1
27711	0	0	0	0	0.0404548	0.0407285	-8.72894	0	0	0	1
27713	0	0	0	-0.0795941	0	0	-5.04504	-6.33908	0	0.0795941	1
27714	0	0	0	0	0	0	0	0	0	0	1
27715	-1.30769	-1.24265	0	0	0.0296502	0.0303087	-7.46429	-5.71825	-0.0650452	0	1
27719	-2.7303	-2.5	0	0	0.0402892	0.0392601	-11.7278	-10.2938	-0.230303	0	1
27721	-2	0	0	0	0.0370397	0.0361535	-8.64524	0	-2	0	1
27722	-3.47878	-3	0	0	0.0375023	0.0375099	-10.7329	-8.18929	-0.478778	0	1
27732	-1.59688	-1.12404	0	0	0	0	-8.8975	-7.26569	-0.472834	0	1
27735	-2.3875	-2	0	0	0.0422024	0.0424614	-10.3667	-8.88182	-0.3875	0	1
27736	-4.30735	-2.79186	0	0	0.0444821	0.0443875	-13.0694	-9.23303	-1.51549	0	1
27765	1.25962	4	0	0	0	0	0	14.5735	-2.74038	0	1
27766	-1.24569	0	0	0	0	0	-3.01515	0	-1.24569	0	1
27768	0	0	0	0	0.0421065	0.0428332	-8.94828	-7.11505	0	0	1
27769	-3	-3.2	-0.0795899	0	0.0374496	0.0375784	-11.1004	-10.7321	0.2	-0.0795899	1
27777	0	0	0	0	0	0	-3.65179	-4.39803	0	0	1
27778	-2.21922	-1.93773	-0.0872641	-0.0631872	0.0310763	0.0306219	-10.51	-8.70312	-0.28149	-0.0240769	1
27779	-1.65833	-2.04715	-0.0850105	-0.0755558	0.0302434	0.0303776	-9.37821	-9.49773	0.388816	-0.00945463	1
27782	-2.80278	-3.03647	0	-0.0591666	0.0369128	0.0370069	-10.5	-10.4562	0.233694	0.0591666	1
27783	-2.61002	-2.08685	-0.0658099	-0.0717572	0.038577	0.0380036	-8.96154	-7.24048	-0.523174	0.00594732	1
27797	0	0	0	0	-0.0308287	-0.0297681	0	0	0	0	1
27798	-1.79429	-1.67949	0	-0.0478781	0	0	-9.04026	-8.67816	-0.114807	0.0478781	1
27800	-1.63426	-2.82843	0	0	0.0424944	0.0426851	-8.49074	-13.5335	1.19417	0	1
27801	-2.85961	-1.67262	0	0	0.0363644	0.0373761	-12.5941	-9.19091	-1.18699	0	1
27813	-3.29412	0	0	0	0	0	-10.0769	-6.03125	-3.29412	0	1
27815	-1.26667	0	0	0	0	0	-7.3375	-5.74038	-1.26667	0	1
27816	0	0	0	0	0	0	-7.13143	-7.725	0	0	1
27819	-2.24265	-2.26505	-0.057007	-0.0547744	0.0356257	0.035575	-11.3762	-10.5486	0.0224031	-0.00223257	1
27821	0	0	0	0	0.042862	0.0430788	0	0	0	0	1
27835	4.13961	6.25947	0	0	0	0	16.4256	25.2542	-2.11986	0	1
27836	-2.02174	-2.16667	0	0	0.0332725	0.0335914	-10.0278	-10.6746	0.144928	0	1
27837	-2.25543	-2	-0.0698413	0	0.0334091	0.0333064	-10.8528	-10.2111	-0.255435	-0.0698413	1
27838	-2.93333	-3.09167	0	0	0.0380003	0.0378401	-12.1863	-11.3304	0.158333	0	1
27839	-3.22634	-3.14286	0	0	0.0406103	0.0403057	-12.7143	-11.5449	-0.0834856	0	1
27840	-2.85093	-2.72702	0	0	0.0380566	0.0385941	-7.03571	-4.10606	-0.123904	0	1
27849	1.56349	3.48331	0	0	0	0	0	11.1055	-1.91982	0	1
27850	0	0	0	0	0	0	-5.94393	-4.37231	0	0	1
27851	-0.896429	0	0	0	0	0	-3.85504	0	-0.896429	0	1
27852	-2.04773	-1.79563	0	0	0	0	-10.9667	-9.72283	-0.252092	0	1
27853	-2.17787	-1.87981	-0.0707124	-0.060495	0.0336063	0.0335401	-10.7008	-8	-0.298058	-0.0102173	1
27854	-2.45141	-2.05757	0	-0.0519951	0.0316735	0.0315856	-11.3902	-9.46652	-0.393845	0.0519951	1
27855	-2.34058	-2	0	0	0.0365853	0.0372244	-11.6742	-10	-0.34058	0	1
27856	-3.76569	-3.51389	0	-0.0440125	0.0332993	0.0331666	-12.5714	-12.2724	-0.251797	0.0440125	1
27857	-1.82585	-1.64496	0	0	0.041466	0.0422581	-7.58333	-5.52273	-0.180897	0	1
27860	0	0	0	0	0.0395677	0.0394483	-8.79861	-10.8963	0	0	1
27868	-2.70497	-2.125	-0.0693157	-0.0596687	0.0318385	0.031179	-11.9083	-9.36418	-0.579969	-0.009647	1
27869	-4	-3.72364	0	-0.0628541	0.0460483	0.0461765	-12.331	-8.7037	-0.276364	0.0628541	1
27870	0	0	0	0	0.0360921	0.035261	-2.69925	0	0	0	1
27882	-3.4	-2.17029	0	0	0.0422075	0.0417943	-10.7667	-8.78869	-1.22971	0	1
27883	0	0	0	0	0.0408332	0.0405142	-8.2997	0	0	0	1
27891	-1.86667	0	0	0	0	0	-7.03645	-4	-1.86667	0	1
27892	-1.0755	-0.927249	0	0	0	0	-7.07853	-5.35682	-0.14825	0	1
27893	-1.01429	0	0	0	0	0	-7.575	-7.12	-1.01429	0	1
27894	-1.41667	0	0	0	0	0	-8.51948	-6.83333	-1.41667	0	1
27895	-2.2582	-2.59175	0	0	0.0405796	0.0406394	-10.291	-10	0.33355	0	1
27902	0	0	-0.131818	-0.0859018	0	0	-6.84524	-4.79063	0	-0.0459163	1
27903	0	0	0	0	0	0	0	6.4537	0	0	1
27904	-1.16026	0	0	0	0	0	-8.17029	-7.19385	-1.16026	0	1
27905	-3.57671	-3.44222	0	0	0.0325905	0.0330049	-12.3452	-10.8611	-0.134487	0	1
27915	-3.3798	0	0	0	0	0	-10.0769	-6.96335	-3.3798	0	1
27916	-1.13203	0	0	0	0	0	-6.81373	-3.8	-1.13203	0	1
27917	-1.51	0	0	0	0	0	-8.81981	-6.8545	-1.51	0	1
27918	-2.34835	-1.64901	-0.0731931	-0.0761678	0.0379749	0.037937	-8.21111	-5.71198	-0.699331	0.00297473	1
27924	0	0	-0.0858284	0	0	0	-5.24265	0	0	-0.0858284	1
27925	0	0	0	0	0	0	-3.04555	0	0	0	1
27926	-0.934267	0	0	0	0	0	-8.45644	-8	-0.934267	0	1
27927	-2.60769	-2.25	-0.06483	-0.0692151	0.0312391	0.0315114	-11.3056	-9.82288	-0.357692	0.00438507	1
27928	-2.322	-2.69205	0	0	0.0372333	0.038342	-11.3557	-10.1342	0.370045	0	1
27929	-3.6	-3.37484	0	0	0.0362164	0.0354179	-13.9472	-12	-0.22516	0	1
27930	-2.7303	0	0	0	0.0418159	0.0421327	-10.6261	-5.90455	-2.7303	0	1
27938	-3.16667	0	0	0	0	0	-6.0328	0	-3.16667	0	1
27939	0	0	0	0	0	0	-6.5	-7.31176	0	0	1
27940	-3.75	-3.74457	0	0	0.0537623	0.05303	-11.6795	-9.8943	-0.00543478	0	1
27943	-3	-3	0	0	0.0420667	0.0424705	-9.97368	-8.91608	0	0	1
27944	-2.69048	-2.28869	0	0	0.0368298	0.0368347	-11.8661	-8.44727	-0.401786	0	1
27953	-1.32248	-1.33333	0	0	0	0	-8.16046	-7.14039	0.0108543	0	1
27954	-1.97222	-1.82159	-0.0812576	-0.0578133	0.0299384	0.0299579	-9.52027	-9.25403	-0.150631	-0.0234443	1
27955	-3.48074	-3.25	0	0	0.0360719	0.0353447	-12.8641	-11.1791	-0.230741	0	1
27956	-1.69097	0	0	0	0.0445598	0.0436864	-9.75553	-7.38013	-1.69097	0	1
27969	-2.16026	-1.83602	0	0	0	0	-8.49074	-6.72115	-0.324235	0	1
27970	-2.33333	-2.34783	0	0	0	0	-11.8355	-11.05	0.0144928	0	1
27987	0	0	0	0	0	0	-7.33333	-7.2265	0	0	0
27989	0	0	0	0	-0.0278598	-0.0283765	-5.81667	0	0	0	1
27990	-2	-2.04975	-0.069982	0	0.0319712	0.0315125	-7.39208	-8.16696	0.0497543	-0.069982	1
27991	-3.94591	-3.96065	0	0	0.0534523	0.0526523	-12.8036	-11.709	0.0147417	0	1
27992	0	0	0	0	0.04274	0.0428033	0	0	0	0	1
28000	0	0	0	0	0	0	-9.01562	0	0	0	1
28001	2.83974	3.82738	0	0	0	0	7.94828	13.0764	-0.987637	0	1
28002	-1.47854	0	0	0	0	0	-8.01667	-5.87088	-1.47854	0	1
28003	-2.48611	-2.16954	-0.0767555	-0.0666029	0.03376	0.0337871	-11	-9.66667	-0.316571	-0.0101527	1
28004	-2.45455	-2.15385	-0.066319	-0.0667982	0.032941	0.0328192	-10.5081	-8.23333	-0.300699	0.00047925	1
28006	-3	-2.8	-0.0657049	-0.0663202	0.0303791	0.0306669	-13.6168	-11.9783	-0.2	0.000615268	1
28007	-1.78462	-2.44281	0	0	0.0439687	0.0429104	-8.74597	-11.8333	0.658195	0	1
28014	-2.2189	0	0	0	-0.028905	-0.0279379	-7.66667	-6.09259	-2.2189	0	1
28015	-1.79062	-1.66667	0	0	0.031697	0.031879	-8.5	-7.2337	-0.123958	0	1
28016	-1.78759	-1.36039	0	0	0.0328836	0.0332511	-9.94231	-7.53947	-0.427204	0	1
28017	-1.68706	-1.85165	-0.0766049	-0.0774469	0.0308946	0.030874	-9	-7.39565	0.164585	0.000841953	1
28018	-3.17787	-3.20526	0	0	0.0379686	0.0379236	-12	-11.4891	0.0273975	0	1
28021	-3.66667	-4.55556	0	0	0.0443559	0.0440517	-11.285	-14.4878	0.888889	0	1
28027	0	0	0	0	0.017309	0.0171172	-8.63788	-8.72078	0	0	1
28028	-1.93376	-1.91751	0	0	0	0	-12.172	-11.3864	-0.0162523	0	1
28029	-2.04006	-1.66667	0	0	0.0323747	0.0322761	-9.81429	-7.3	-0.373397	0	1
28030	-2	-1.69091	0	0	0.0340136	0.0340453	-10.4583	-9.19375	-0.309091	0	1
28031	0	0	0	0	0.0417385	0.0423155	-7.85357	-3.5	0	0	1
28032	-3.19615	-2.42917	0	0	0.0423333	0.0423258	-11	-8.21591	-0.766987	0	1
28042	-1.62531	-1.78363	0	0	0.0261573	0.0270972	-6.94485	-6.15774	0.158312	0	1
28043	-3.44949	-3.50806	0	0	0.0391933	0.038287	-13.8858	-12.1558	0.0585696	0	1
28044	0	0	0	0	0.0429164	0.0424537	-4.525	0	0	0	1
28045	-3.01786	-2.71486	0	0	0.0390484	0.0391743	-10.4593	-8.9298	-0.302992	0	1
28056	0	0	0	0	-0.0268361	-0.0263006	-7.4127	0	0	0	1
28058	-1.71111	-1.33333	0	0	0	0	-8.83333	-6.39543	-0.377778	0	1
28060	-4.5	-4.23443	0	0	0.0441066	0.0436436	-13.9583	-11.9688	-0.265568	0	1
28061	-3.82857	-3.53394	0	0	0.0383067	0.0382142	-13.2614	-11.6932	-0.294635	0	1
28067	0	0	0	0	0	0	-6.70109	0	0	0	1
28068	4.08125	5.27126	0	0	0	0	17.3333	20.69	-1.19001	0	1
28069	-1.25357	0	0	0	0	0	-4.95553	0	-1.25357	0	1
28071	-2.39878	-2.37101	0	-0.0572686	0.030962	0.0317302	-11.7333	-10.3857	-0.0277698	0.0572686	1
28072	-2.5	-2.44097	0	0	0.0372393	0.0368046	-11.2656	-10	-0.0590278	0	1
28073	-1.83667	0	0	0	0.0442296	0.0446379	-9.59688	-7.56386	-1.83667	0	1
28084	-2.90893	0	0	0	0.039541	0.0396416	-10.4388	-9.75	-2.90893	0	1
28092	-1.45445	0	0	0	0	0	-5.51788	-3.24569	-1.45445	0	1
28093	0	0	0	0	0	0	-7.5	-6.14226	0	0	1
28094	-2.46354	-2.4664	-0.0764252	-0.0632973	0.0313244	0.0311951	-10.7933	-10.9458	0.0028615	-0.0131279	1
28095	-4.37229	-3.58571	0	0	0.0529923	0.0521978	-14.6976	-10.7846	-0.78658	0	1
28098	0	0	0	0	0.0396597	0.0395741	-7.80909	0	0	0	1
[truncated: 5,417 more rows]

## Sheet: Figure_S1
Figure S1 (a) is obtained with GRUMPv1 data.

## Sheet: Figure_S2
URBID	Selected based on at least 5 SDE50 each year	Selected based on at least 5 SDE75 each year
16375	0	0
16921	1	1
16963	1	1
17004	1	1
17136	1	1
17155	1	1
17196	1	1
17216	1	1
17234	1	1
17235	1	1
17236	1	1
17237	1	1
17250	1	1
17251	1	1
17252	1	1
17268	1	1
17310	1	1
17327	1	1
17343	1	1
17358	1	1
17359	1	1
17371	1	1
17372	1	1
17391	1	1
17393	1	1
17412	1	1
17445	1	1
17446	1	1
17462	1	1
17478	1	1
17480	1	1
17481	1	1
17518	1	1
17539	1	1
17558	1	1
17578	1	1
17598	1	1
17600	1	1
17619	1	1
17620	1	1
17635	1	1
17637	1	1
17638	1	1
17639	1	1
17656	1	1
17674	1	1
17675	1	1
17698	1	1
17719	1	1
17720	1	1
17735	1	1
17750	1	1
17751	1	1
17765	1	1
17766	1	1
17792	1	1
17813	1	1
17841	1	1
17858	1	1
17859	1	1
17904	1	1
17923	1	1
17938	1	1
17957	1	1
17959	1	1
17982	1	1
18006	1	1
18007	1	1
18008	1	1
18009	1	1
18028	1	1
18029	1	1
18047	1	1
18058	1	1
18059	1	1
18060	1	1
18061	1	1
18078	1	1
18079	1	1
18080	1	1
18081	1	1
18095	1	1
18096	1	1
18142	1	1
18160	0	0
18161	0	0
18163	1	1
18181	1	1
18201	1	1
18202	1	1
18203	1	1
18219	1	1
18220	1	1
18238	1	1
18239	1	1
18240	1	1
18276	1	1
18277	1	1
18278	1	1
18293	1	1
18311	1	1
18312	1	1
18343	1	1
18344	1	1
18345	1	1
18346	1	1
18366	1	1
18368	1	1
18369	1	1
18391	1	1
18415	1	1
18434	1	1
18436	1	1
18449	1	1
18450	1	1
18451	1	1
18476	0	0
18493	1	1
18494	1	1
18510	0	0
18511	1	1
18531	1	1
18532	1	1
18533	1	1
18555	1	1
18556	1	1
18557	1	1
18584	1	1
18585	1	1
18586	1	1
18602	1	1
18603	1	1
18604	1	1
18619	1	1
18621	1	1
18622	1	1
18623	1	1
18635	1	1
18654	1	1
18674	0	0
18675	1	1
18677	1	1
18693	0	0
18710	1	1
18727	1	1
18767	1	1
18785	0	0
18786	1	1
18787	1	1
18788	1	1
18790	1	1
18805	1	1
18806	1	1
18807	1	1
18832	1	1
18868	1	1
18888	1	1
18889	1	1
18890	1	1
18891	1	1
18906	0	0
18907	1	1
18908	1	1
18909	1	1
18910	1	1
18926	1	1
18927	1	1
18928	1	1
18938	0	0
18939	1	1
18965	1	1
18983	1	1
18999	1	1
19013	1	1
19014	1	1
19033	1	1
19034	1	1
19053	1	1
19084	1	1
19085	1	1
19087	1	1
19088	1	1
19115	1	1
19127	1	1
19128	1	1
19145	1	1
19146	1	1
19158	1	1
19159	1	1
19177	1	1
19196	1	1
19197	1	1
19220	1	1
19239	1	1
19240	1	1
19257	0	0
19258	1	1
19260	1	1
19261	1	1
19294	1	1
19308	1	1
19322	1	1
19323	1	1
19325	1	1
19344	1	1
19345	1	1
19353	1	1
19355	1	1
19381	1	1
19395	1	1
19396	1	1
19408	1	1
19424	1	1
19425	1	1
19440	1	1
19450	1	1
19451	1	1
19467	1	1
19486	1	1
19487	1	1
19489	1	1
19507	1	1
19509	1	1
19510	1	1
19511	1	1
19530	1	1
19531	1	1
19533	1	1
19534	1	1
19561	1	1
19582	1	1
19594	1	1
19595	1	1
19596	1	1
19612	1	1
19627	1	1
19628	1	1
19629	1	1
19630	1	1
19657	1	1
19658	1	1
19659	1	1
19690	1	1
19718	1	1
19719	1	1
19720	1	1
19730	1	1
19731	1	1
19732	1	1
19734	1	1
19735	1	1
19776	1	1
19790	1	1
19792	1	1
19806	1	1
19807	1	1
19808	1	1
19825	1	1
19826	1	1
19827	1	1
19855	1	1
19875	1	1
19877	1	1
19895	1	1
19896	1	1
19897	1	1
19898	1	1
19899	1	1
19900	1	1
19919	1	1
19920	1	1
19921	1	1
19922	1	1
19939	1	1
19954	1	1
19967	1	1
19978	1	1
19979	1	1
20007	1	1
20008	1	1
20009	1	1
20027	1	1
20042	1	1
20043	1	1
20044	1	1
20057	1	1
20058	1	1
20076	1	1
20077	1	1
20094	1	1
20105	1	1
20106	1	1
20120	1	1
20132	1	1
20133	1	1
20135	1	1
20136	1	1
20151	1	1
20152	1	1
20159	0	0
20160	1	1
20161	1	1
20171	1	1
20172	1	1
20175	1	1
20188	1	1
20225	1	1
20243	1	1
20258	1	1
20259	1	1
20260	1	1
20271	1	1
20288	1	1
20296	1	1
20309	1	1
20310	1	1
20322	1	1
20323	1	1
20342	1	1
20343	1	1
20344	1	1
20357	1	1
20358	1	1
20369	1	1
20370	1	1
20371	1	1
20372	1	1
20373	1	1
20374	1	1
20396	1	1
20397	1	1
20398	1	1
20399	1	1
20410	1	1
20411	1	1
20412	1	1
20423	1	1
20432	1	1
20446	1	1
20466	1	1
20467	1	1
20468	1	1
20469	1	1
20480	0	0
20481	1	1
20482	1	1
20503	1	1
20521	1	1
20530	0	0
20531	1	1
20532	1	1
20533	1	1
20584	1	1
20596	1	1
20603	1	1
20604	1	1
20636	1	1
20637	1	1
20638	1	1
20648	1	1
20649	1	1
20650	1	1
20664	1	1
20665	1	1
20676	1	1
20686	1	1
20703	1	1
20704	1	1
20706	1	1
20719	1	1
20720	1	1
20756	1	1
20758	1	1
20769	1	1
20785	0	0
20786	1	1
20787	1	1
20793	0	0
20802	1	1
20815	1	1
20824	0	0
20825	1	1
20841	1	1
20855	1	1
20856	1	1
20857	1	1
20858	1	1
20877	1	1
20880	1	1
20882	1	1
20890	1	1
20891	1	1
20901	1	1
20902	1	1
20903	1	1
20914	1	1
20915	1	1
20931	0	0
20932	1	1
20933	1	1
20946	1	1
20948	1	1
20959	1	1
20960	1	1
20961	1	1
20985	1	1
20986	1	1
20987	1	1
20994	1	1
20995	1	1
20996	1	1
20997	1	1
21013	1	1
21014	1	1
21023	1	1
21024	1	1
21025	1	1
21026	1	1
21038	1	1
21039	1	1
21040	1	1
21041	1	1
21042	1	1
21055	1	1
21056	1	1
21057	1	1
21073	1	1
21088	1	0
21089	1	1
21091	1	1
21108	0	0
21109	1	1
21110	1	1
21111	1	1
21146	1	0
21148	1	1
21149	1	1
21150	1	1
21184	1	1
21185	1	1
21188	1	1
21198	1	1
21199	1	1
21212	1	1
21216	1	1
21229	1	1
21230	1	1
21231	1	1
21243	1	1
21253	1	1
21254	1	1
21275	1	0
21277	1	1
21278	1	1
21279	1	1
21290	1	1
21291	1	1
21298	1	1
21345	0	0
21357	1	1
21358	1	1
21359	1	1
21361	1	1
21377	1	1
21379	1	1
21380	1	1
21383	1	1
21385	1	1
21397	1	1
21399	1	1
21419	1	1
21420	1	1
21429	1	1
21430	1	1
21431	1	1
21434	1	1
21445	1	1
21446	1	1
21459	1	1
21460	1	1
21461	1	1
21462	1	1
21486	1	1
21488	1	1
21489	1	1
21505	1	1
21506	1	1
21507	1	1
21508	1	1
21520	1	1
21539	1	1
21540	1	1
21555	1	1
21559	1	1
21571	1	1
21572	1	1
21573	1	1
21575	1	1
21585	1	1
21586	1	1
21602	1	1
21604	1	1
21605	1	1
21617	1	1
21618	1	1
21619	1	1
21620	1	1
21621	1	1
21622	1	1
21643	0	0
21644	1	1
21645	1	1
21646	1	1
21647	1	1
21659	1	1
21660	1	1
21661	1	1
21676	1	1
21687	1	1
21699	0	0
21709	1	0
21710	1	1
21711	1	1
21712	1	1
21727	1	1
21740	1	1
21741	1	1
21742	1	1
21743	1	1
21751	1	1
21752	1	1
21767	1	1
21779	1	1
21780	1	1
21781	1	1
21795	0	0
21796	1	1
21813	1	1
21814	1	1
21842	1	1
21843	1	1
21844	1	1
21861	1	1
21862	1	1
21879	0	0
21880	1	1
21881	1	1
21882	1	1
21883	1	1
21893	1	1
21896	1	1
21903	1	1
21904	1	1
21905	1	1
21920	1	1
21934	1	1
21955	1	1
21956	1	1
21957	1	1
21958	1	1
21959	1	1
21975	1	1
21976	1	1
21977	1	1
21978	1	1
21979	1	1
21996	1	1
22031	1	1
22032	1	1
22039	0	0
22043	1	1
22044	1	1
22060	1	1
22061	1	1
22062	1	1
22063	1	1
22064	1	1
22081	1	0
22082	1	1
22093	1	1
22094	1	1
22095	1	1
22120	1	1
22121	1	1
22122	1	1
22136	1	1
22137	1	1
22138	1	1
22140	1	1
22160	1	1
22185	0	0
22187	1	1
22200	0	0
22201	1	0
22202	1	1
22220	1	1
22221	1	1
22232	1	1
22233	1	1
22234	1	1
22245	1	1
22246	1	1
22247	1	1
22248	1	1
22250	1	1
22258	1	1
22259	1	1
22261	1	1
22277	1	1
22278	1	1
22297	1	1
22298	1	1
22299	1	1
22300	1	1
22310	1	1
22311	1	1
22345	0	0
22346	1	1
22347	1	1
22349	1	1
22350	1	1
22351	1	1
22352	1	1
22355	1	1
22367	1	1
22368	1	1
22381	1	1
22382	1	1
22383	1	1
22384	1	1
22385	1	1
22399	1	1
22400	1	1
22402	1	1
22412	1	1
22413	1	1
22414	1	1
22428	1	1
22429	1	1
22437	1	1
22450	1	1
22451	1	1
22460	1	1
22474	1	1
22476	1	1
22490	1	1
22492	1	1
22494	1	1
22508	1	1
22509	1	1
22510	1	1
22511	1	1
22512	1	1
22514	1	1
22527	1	1
22528	1	1
22531	1	1
22536	1	1
22537	1	1
22538	1	1
22539	1	1
22559	1	1
22560	1	1
22561	1	1
22562	1	1
22570	1	1
22571	1	1
22572	1	1
22573	1	1
22585	1	1
22586	1	1
22605	1	1
22606	1	1
22608	1	1
22622	1	1
22623	1	1
22637	1	1
22638	1	1
22653	1	1
22664	0	0
22665	1	1
22679	1	1
22680	1	1
22682	1	1
22707	1	1
22711	1	1
22712	1	1
22715	1	1
22723	1	1
22733	1	1
22734	1	1
22735	1	1
22743	1	1
22757	1	1
22758	1	1
22759	1	1
22768	1	1
22769	1	1
22782	0	0
22784	1	1
22785	1	1
22799	1	1
22800	1	1
22801	1	1
22802	1	1
22803	1	1
22819	1	1
22820	1	1
22821	1	1
22822	1	1
22831	1	1
22832	1	1
22833	1	1
22835	1	1
22836	1	1
22837	1	1
22845	1	1
22858	1	1
22860	1	1
22872	1	1
22903	1	1
22905	1	1
22906	1	1
22907	1	1
22908	1	1
22926	1	0
22927	1	1
22928	1	1
22929	1	1
22959	1	1
22975	1	1
22976	1	0
22977	1	1
22992	1	0
22993	1	1
23004	0	0
23005	1	1
23007	1	1
23008	1	1
23009	1	1
23022	1	0
23024	1	1
23039	1	1
23041	1	1
23042	1	1
23064	1	1
23065	1	1
23067	1	1
23069	1	1
23082	1	1
23083	1	1
23084	1	1
23085	1	1
23097	1	1
23098	1	1
23099	1	1
23101	1	1
23114	1	1
23115	1	1
23128	1	1
23129	1	1
23130	1	1
23146	1	1
23161	0	0
23162	1	0
23173	1	1
23174	1	1
23175	1	1
23176	1	1
23186	1	1
23187	1	1
23188	1	1
23189	1	1
23203	1	1
23204	1	1
23205	1	1
23206	1	1
23219	1	1
23220	1	1
23233	1	1
23234	1	1
23235	1	1
23236	1	1
23245	1	1
23246	1	1
23247	1	1
23248	1	1
23249	1	1
23271	1	1
23272	1	1
23273	1	1
23274	1	1
23275	1	1
23287	1	1
23299	1	1
23308	1	1
23309	1	1
23310	1	1
23311	1	1
23312	1	1
23340	1	1
23341	1	1
23342	1	1
23348	1	1
23355	1	1
23356	1	1
23357	1	1
23372	1	1
23374	1	1
23375	1	1
23391	1	1
23392	1	1
23393	1	1
23402	1	1
23403	1	1
23405	1	1
23413	1	1
23414	1	1
23415	1	1
23416	1	1
23417	1	1
23424	1	1
23425	1	1
23426	1	1
23427	1	1
23430	1	1
23447	1	1
23448	1	1
23449	1	1
23461	0	0
23464	1	1
23465	1	1
23466	1	1
23467	1	1
23477	1	1
23478	1	1
23479	1	1
23480	1	1
23495	1	1
23496	1	1
23511	1	1
23513	1	1
23522	1	1
23523	1	1
23524	1	1
23525	1	1
23538	1	1
23539	1	1
23542	1	1
23554	1	1
23555	1	1
23574	1	1
23575	1	1
23587	1	1
23602	1	1
23603	1	1
23604	1	1
23605	1	1
23606	1	1
23607	1	1
23609	1	1
23614	1	1
23624	1	1
23625	1	1
23628	1	1
23635	1	1
23636	1	1
23637	1	1
23649	1	1
23650	1	1
23651	1	1
23652	1	1
23653	1	1
23668	1	1
23669	1	1
23670	1	1
23690	1	1
23691	1	1
23692	1	1
23693	1	1
23694	1	1
23701	1	1
23702	1	1
23703	1	1
23704	1	1
23706	1	1
23720	1	1
23739	1	1
23743	1	1
23753	1	1
23760	1	1
23761	1	1
23765	1	1
23766	1	1
23780	1	1
23782	1	1
23784	1	1
23809	0	0
23810	1	1
23811	1	1
23812	1	1
23814	1	1
23828	1	1
23831	1	1
23842	1	1
23843	1	1
23844	1	1
23845	1	1
23846	1	1
23859	1	1
23860	1	1
23872	0	0
23873	1	1
23874	1	1
23875	1	1
23876	1	1
23905	1	1
23916	1	1
23918	1	1
23926	1	1
23927	1	1
23928	1	1
23944	0	0
23947	1	1
23948	1	1
23959	1	1
23961	1	1
23969	1	1
23971	1	1
23972	1	1
23989	1	1
23991	1	1
24021	1	1
24037	0	0
24038	1	1
24060	1	1
24061	1	1
24072	1	1
24073	1	1
24074	1	1
24076	1	1
24088	1	1
24090	1	1
24091	1	1
24093	1	1
24094	1	1
24109	0	0
24110	1	1
24127	0	0
24128	1	1
24129	1	1
24130	1	1
24131	1	1
24132	1	1
24144	1	1
24145	1	1
24146	1	1
24147	1	1
24161	1	1
24162	1	1
24164	1	1
24165	1	1
24167	1	1
24180	1	1
24182	1	1
24194	1	1
24195	1	1
24207	0	0
24208	1	1
24209	1	1
24210	1	1
24211	1	1
24222	1	1
24223	1	1
24224	1	1
24225	1	1
24226	1	1
24229	1	1
24230	1	1
24231	1	1
24243	1	1
24261	1	1
24268	1	1
24270	1	1
24271	1	1
24272	1	1
24274	1	1
24285	1	1
24286	1	1
24287	1	1
24288	1	1
24289	1	1
24290	1	1
24306	1	1
24308	1	1
24309	1	1
24322	1	1
24335	1	1
24336	1	1
24337	1	1
24340	1	1
24341	1	1
24352	1	1
24353	1	1
24354	1	1
24356	1	1
24366	1	1
24367	1	1
24368	1	1
24372	1	1
24380	1	1
24381	1	1
24382	1	1
24383	1	1
24384	1	1
24385	1	1
24386	1	1
24404	1	1
24405	1	1
24406	1	1
24421	1	1
24422	1	1
24423	1	1
24424	1	1
24426	1	1
24428	1	1
24429	1	1
24434	1	1
24435	1	1
24436	1	1
24437	1	1
24438	1	1
24439	1	1
24448	1	1
24449	1	1
24450	1	1
24452	1	1
24483	1	1
24484	1	1
24485	1	1
24488	1	1
24505	1	1
24507	1	1
24509	1	1
24516	1	1
24517	1	1
24532	1	1
24533	1	1
24535	1	1
24537	1	1
24561	1	1
24562	1	1
24564	1	1
24578	1	1
24579	1	1
24580	1	1
24588	1	1
24589	1	1
24590	1	1
24592	1	1
24603	1	1
24604	1	1
24605	1	1
24618	1	0
24619	0	0
24620	1	1
24621	1	1
24623	1	1
24633	1	1
24634	1	1
24635	1	1
24638	1	1
24663	1	1
24664	1	1
24665	1	1
24666	1	1
24667	1	1
24668	1	1
24669	1	1
24672	1	1
24684	1	1
24685	1	1
24686	1	1
24698	1	1
24714	0	0
24715	1	1
24718	1	1
24719	1	1
24720	1	1
24722	1	1
24723	1	1
24732	1	1
24742	1	1
24743	1	1
24751	0	0
24752	1	1
24753	1	1
24754	1	1
24755	1	1
24756	1	1
24757	1	1
24767	1	1
24768	1	1
24769	1	1
24782	1	0
24783	1	1
24785	1	1
24801	1	1
24802	1	1
24803	1	1
24812	1	1
24814	1	1
24815	1	1
24828	1	1
24829	1	1
24831	1	1
24832	1	1
24835	1	1
24841	1	1
24842	1	1
24843	1	1
24846	1	1
24847	1	1
24858	1	1
24860	1	1
24866	1	1
24868	1	1
24869	1	1
24879	1	1
24881	1	1
24891	1	1
24901	1	1
24902	1	1
24916	1	1
24917	1	1
24918	1	1
24920	1	1
24922	1	1
24930	1	1
24931	1	1
24933	1	1
24935	1	1
24942	0	0
24943	1	1
24944	1	1
24945	1	1
24946	1	1
24947	1	1
24948	1	1
24949	1	1
24964	1	1
24965	1	1
24968	1	1
24986	1	1
24987	1	1
24988	1	1
24989	1	1
24999	1	1
25000	1	1
25001	1	1
25002	1	1
25003	1	1
25004	1	1
25006	1	1
25016	1	1
25017	1	1
25020	1	1
25021	1	1
25022	1	1
25028	1	1
25029	1	1
25030	1	1
25032	1	1
25033	1	1
25034	1	1
25036	1	1
25037	1	1
25038	1	1
25043	1	1
25044	1	1
25053	1	1
25054	1	1
25061	1	1
25076	1	1
25077	1	1
25078	1	1
25079	1	1
25080	1	1
25082	1	1
25083	1	1
25091	1	1
25092	1	1
25093	1	1
25094	1	1
25095	1	1
25111	1	1
25112	1	1
25113	1	1
25114	1	1
25133	1	1
25135	1	1
25145	0	0
25146	1	0
25147	1	1
25148	1	1
25150	1	1
25152	1	1
25153	1	1
25154	1	1
25165	1	1
25166	1	1
25167	1	1
25168	1	1
25180	1	1
25192	0	0
25193	1	1
25194	1	1
25195	1	1
25196	1	1
25197	1	1
25198	1	1
25201	1	1
25213	1	1
25214	1	1
25215	1	1
25216	1	1
25229	0	0
25230	1	1
25231	1	1
25232	1	1
25233	1	1
25234	1	1
25237	1	1
25246	0	0
25247	1	1
25248	1	1
25250	1	1
25253	1	1
25254	1	1
25255	1	1
25276	1	1
25278	1	1
25279	1	1
25280	1	1
25281	1	1
25289	1	1
25290	1	1
25292	1	1
25293	1	1
25294	1	1
25305	1	1
25306	1	1
25308	1	1
25309	1	1
25310	1	1
25311	1	1
25319	1	1
25320	1	1
25321	1	1
25322	1	1
25323	1	1
25324	1	1
25337	1	1
25338	1	1
25339	1	1
25350	0	0
25351	1	1
25352	1	1
25353	1	1
25358	1	1
25368	1	1
25369	1	1
25370	1	1
25371	1	1
25382	1	1
25383	1	1
25395	1	1
25396	1	1
25397	1	1
25407	1	1
25408	1	1
25409	1	1
25411	1	1
25420	0	0
25421	1	1
25422	1	1
25423	1	1
25424	1	1
25434	1	1
25436	1	1
25437	1	1
25438	1	1
25439	1	1
25449	1	1
25450	1	1
25452	1	1
25453	1	1
25455	1	1
25460	1	1
25464	1	1
25475	1	1
25477	1	1
25487	1	1
25488	1	1
25489	1	1
25490	1	1
25491	1	1
25503	1	1
25504	1	1
25506	1	1
25521	1	1
25522	1	1
25523	1	1
25524	1	1
25526	1	1
25527	1	1
25538	1	1
25541	1	1
25542	1	1
25552	1	1
25554	1	1
25580	1	1
25581	1	1
25582	1	1
25587	1	1
25590	1	1
25594	1	1
25608	1	1
25609	1	1
25623	1	1
25629	1	1
25630	1	1
25631	1	1
25632	1	1
25640	1	1
25648	1	1
25649	1	1
25658	1	1
25659	1	1
25660	1	1
25661	1	1
25673	1	1
25674	1	1
25675	1	1
25682	1	1
25683	1	1
25684	1	1
25687	1	1
25691	1	1
25692	1	1
25696	1	1
25709	1	1
25710	1	1
25711	1	1
25712	1	1
25713	1	1
25714	1	1
25723	1	1
25724	1	1
25735	1	1
25736	1	1
25737	1	1
25739	1	1
25748	1	1
25749	1	1
25754	1	1
25762	1	1
25763	1	1
25765	1	1
25767	1	1
25779	1	1
25780	1	1
25781	1	1
25782	1	1
25783	1	1
25784	1	1
25797	0	0
25799	1	1
25800	1	1
25801	1	1
25802	1	1
25803	1	1
25815	1	1
25816	1	1
25817	1	1
25819	1	1
25830	0	0
25831	1	1
25832	1	1
25833	1	1
25834	1	1
25835	1	1
25847	1	1
25848	1	1
25849	1	1
25859	1	1
25860	1	1
25861	1	1
25862	1	1
25873	1	1
25878	1	1
25885	1	1
25886	1	1
25888	1	1
25889	1	1
25890	1	1
25891	1	1
25892	1	1
25896	1	1
25904	1	1
25905	1	1
25907	1	1
25918	1	1
25920	1	1
25931	1	1
25946	1	1
25947	1	1
25948	1	1
25951	1	1
25953	1	1
25963	1	1
25964	1	1
25966	1	1
25974	1	1
25975	1	1
25977	1	1
25997	1	1
25998	1	1
25999	1	1
26011	1	1
26012	1	1
26013	1	1
26014	1	1
26015	1	1
26028	1	1
26029	1	1
26030	1	1
26031	1	1
26032	1	1
26033	1	1
26038	1	1
26039	1	1
26041	1	1
26052	1	1
26053	1	1
26054	1	1
26055	1	1
26056	1	1
26069	1	1
26070	1	1
26071	1	1
26072	1	1
26073	1	1
26075	1	1
26085	1	1
26088	1	1
26089	1	1
26105	1	1
26106	1	1
26107	1	1
26108	1	1
26119	1	1
26120	1	1
26121	1	1
26122	1	1
26123	1	1
26124	1	1
26126	1	1
26127	1	1
26137	1	1
26138	1	1
26139	1	1
26140	1	1
26141	1	1
26142	1	1
26144	1	1
26151	1	1
26152	1	1
26153	1	1
26154	1	1
26156	1	1
26157	1	1
26174	1	1
26175	1	1
26177	1	1
26185	1	1
26186	1	1
26187	1	1
26188	1	1
26197	1	1
26198	1	1
26199	1	1
26201	1	1
26209	1	1
26220	1	1
26225	1	1
26226	1	1
26239	1	1
26249	1	1
26250	1	1
26251	1	1
26252	1	1
26271	0	0
26272	1	1
26273	1	1
26274	1	1
26275	1	1
26277	1	1
26290	1	1
26291	1	1
26292	1	1
26293	1	1
26294	1	1
26295	1	1
26296	1	1
26297	1	1
26298	1	1
26315	1	1
26317	1	1
26318	1	1
26328	1	1
26329	1	1
26330	1	1
26332	1	1
26344	1	1
26346	1	1
26347	1	1
26348	1	1
26349	1	1
26365	1	1
26366	1	1
26367	1	1
26368	1	1
26370	1	1
26371	1	1
26372	1	1
26373	1	1
26375	1	1
26387	1	1
26394	1	1
26395	1	1
26396	1	1
26397	1	1
26398	1	1
26401	1	1
26402	1	1
26417	1	1
26418	1	1
26426	1	1
26427	1	1
26429	1	1
26438	1	1
26439	1	1
26440	1	1
26441	1	1
26442	1	1
26443	1	1
26462	0	0
26464	1	1
26465	1	1
26467	1	1
26468	1	1
26469	1	1
26478	1	1
26479	1	1
26490	1	1
26491	1	1
26492	1	1
26493	1	1
26494	1	1
26504	1	1
26505	1	1
26518	1	1
26519	1	1
26527	1	1
26528	1	1
26529	1	1
26530	1	1
26531	1	1
26544	1	1
26545	1	1
26546	1	1
26548	1	1
26558	0	0
26559	1	1
26574	1	1
26575	1	1
26587	0	0
26588	1	1
26589	1	1
26590	1	1
26591	1	1
26599	1	1
26600	1	1
26611	1	1
26612	1	1
26613	1	1
26615	1	1
26616	1	1
26619	1	1
26636	1	1
26638	1	1
26639	1	1
26655	0	0
26657	1	1
26668	1	1
26669	1	1
26673	1	1
26685	1	1
26687	1	1
26688	1	1
26689	1	1
26697	0	0
26698	1	1
26699	1	1
26712	1	1
26713	1	1
26714	1	1
26731	1	1
26732	1	1
26743	1	1
26744	1	1
26745	1	1
26757	1	1
26758	1	1
26760	1	1
26772	1	1
26773	1	1
26774	1	1
26798	1	1
26800	1	1
26808	1	1
26809	1	1
26820	1	1
26821	1	1
26822	1	1
26830	1	1
26831	1	1
26832	1	1
26833	1	1
26834	1	1
26835	1	1
26837	1	1
26843	0	0
26844	1	1
26845	1	1
26846	1	1
26847	1	1
26848	1	1
26850	1	1
26863	1	1
26864	1	1
26866	1	1
26867	1	1
26870	1	1
26871	1	1
26879	1	1
26880	1	1
26881	1	1
26883	1	1
26884	1	1
26896	1	1
26897	1	1
26898	1	1
26899	1	1
26914	1	1
26915	1	1
26916	1	1
26917	1	1
26925	1	1
26926	1	1
26938	1	1
26939	1	1
26940	1	1
26952	1	1
26953	1	1
26954	1	1
26955	1	1
26957	1	1
26959	1	1
26960	1	1
26980	1	1
26981	1	1
26995	1	1
26996	1	1
26997	1	1
27005	1	1
27019	1	1
27020	1	1
27021	1	1
27022	1	1
27023	1	1
27024	1	1
27026	1	1
27034	1	1
27037	1	1
27038	1	1
27039	1	1
27052	1	1
27053	1	1
27054	1	1
27056	1	1
27057	1	1
27058	1	1
27059	1	1
27060	1	1
27061	1	1
27065	0	0
27066	1	1
27067	1	1
27068	1	1
27069	1	1
27070	1	1
27071	1	1
27083	1	1
27084	1	1
27086	1	1
27097	1	1
27098	1	1
27099	1	1
27101	1	1
27129	1	1
27132	1	1
27133	1	1
27134	1	1
27147	1	1
27148	1	1
27149	1	1
27150	1	1
27163	1	1
27164	1	1
27165	1	1
27178	1	1
27181	1	1
27182	1	1
27183	1	1
27184	1	1
27198	1	1
27199	1	1
27200	1	1
27202	1	1
27212	1	1
27213	1	1
27214	1	1
27215	1	1
27226	1	1
27227	1	1
27228	1	1
27230	1	1
27231	1	1
27250	0	0
27251	1	1
27252	1	1
27253	1	1
27254	1	1
27255	1	1
27256	1	1
27258	1	1
27266	1	1
27267	1	1
27268	1	1
27269	1	1
27271	1	1
27272	1	1
27273	1	1
27274	1	1
27297	1	1
27298	1	1
27300	1	1
27301	1	1
27302	1	1
27303	1	1
27304	1	1
27330	1	1
27331	1	1
27333	1	1
27349	1	1
27350	1	1
27360	0	0
27361	1	1
27364	1	1
27374	1	1
27378	1	1
27397	1	1
27415	1	1
27416	1	1
27418	1	1
27420	1	1
27421	1	1
27430	1	1
27431	1	1
27432	1	1
27433	1	1
27435	1	1
27436	1	1
27446	1	1
27448	1	1
27449	1	1
27450	1	1
27451	1	1
27452	1	1
27462	1	1
27463	1	1
27464	1	1
27465	1	1
27466	1	1
27468	1	1
27477	1	1
27478	1	1
27479	1	1
27480	1	1
27481	1	1
27492	0	0
27493	1	1
27494	1	1
27496	1	1
27497	1	1
27506	1	1
27507	1	1
27508	1	1
27509	1	1
27513	1	1
27524	1	1
27525	1	1
27527	1	1
27534	1	1
27536	1	1
27547	0	0
27548	1	1
27550	1	1
27551	1	1
27552	1	1
27563	1	1
27564	1	1
27576	1	1
27577	1	1
27578	1	1
27579	1	1
27580	1	1
27581	1	1
27585	1	1
27587	1	1
27594	1	1
27595	1	1
27596	1	1
27597	1	1
27607	1	1
27608	1	1
27609	1	1
27610	1	1
27611	1	1
27616	1	1
27625	1	1
27626	1	1
27634	1	1
27635	1	1
27636	1	1
27637	1	1
27643	1	1
27655	1	1
27657	1	1
27658	1	1
27668	1	1
27669	1	1
27674	1	1
27689	1	1
27690	1	1
27695	1	1
27704	1	1
27705	1	1
27706	1	1
27707	1	1
27709	1	1
27710	1	1
27711	1	1
27713	1	1
27714	1	1
27715	1	1
27719	1	1
27721	1	1
27722	1	1
27732	1	1
27735	1	1
27736	1	1
27765	1	1
27766	1	1
27768	1	1
27769	1	1
27777	1	1
27778	1	1
27779	1	1
27782	1	1
27783	1	1
27797	1	1
27798	1	1
27800	1	1
27801	1	1
27813	1	1
27815	1	1
27816	1	1
27819	1	1
27821	1	1
27835	1	1
27836	1	1
27837	1	1
27838	1	1
27839	1	1
27840	1	1
27849	1	1
27850	1	1
27851	1	1
27852	1	1
27853	1	1
27854	1	1
27855	1	1
27856	1	1
27857	1	1
27860	1	1
27868	1	1
27869	1	1
27870	1	1
27882	1	1
27883	1	1
27891	1	1
27892	1	1
27893	1	1
27894	1	1
27895	1	1
27902	1	1
27903	1	1
27904	1	1
27905	1	1
27915	1	1
27916	1	1
27917	1	1
27918	1	1
27924	1	1
27925	1	1
27926	1	1
27927	1	1
27928	1	1
27929	1	1
27930	1	1
27938	1	1
27939	1	1
27940	1	1
27943	1	1
27944	1	1
27953	1	1
27954	1	1
27955	1	1
27956	1	1
27969	1	1
27970	1	1
27987	0	0
27989	1	1
27990	1	1
27991	1	1
27992	1	1
28000	1	1
28001	1	1
28002	1	1
28003	1	1
28004	1	1
28006	1	1
28007	1	1
28014	1	1
28015	1	1
28016	1	1
28017	1	1
28018	1	1
28021	1	1
28027	1	0
28028	1	1
28029	1	1
28030	1	1
28031	1	1
28032	1	1
28042	1	1
28043	1	1
28044	1	1
28045	1	1
28056	1	1
28058	1	1
28060	1	1
28061	1	1
28067	1	1
28068	1	1
28069	1	1
28071	1	1
28072	1	1
28073	1	1
28084	1	1
28092	1	1
28093	1	1
28094	1	1
28095	1	1
28098	1	1
28099	1	1
[truncated: 5,416 more rows]

## Sheet: Figure_S3
Figure S3 is generated by substituting different random values of temperature in Dai's equation to obtain snow probability.

## Sheet: Figure_S4
URBID	daSP
16921	1.50118
16963	-1.29239
17004	0.546193
17136	0.449026
17155	1.10476
17196	-0.743401
17216	0.554467
17234	-0.157731
17235	-0.352083
17237	0.308506
17250	0.933547
17252	0.398883
17268	0.150103
17310	0.697008
17327	0.457817
17343	0.209648
17358	1.41658
17359	0.353843
17371	0.373672
17478	0.79826
17518	0.223458
17635	1.08865
17638	0.179
17656	0.224121
17674	1.23384
17735	0.436133
17765	1.47425
17766	0.209995
17792	0.197011
17859	0.738057
17904	0.779867
17982	-0.203175
18009	0.273942
18028	0.250733
18029	0.251491
18047	0.22751
18059	-0.34145
18060	0.186763
18079	-0.275823
18081	0.15951
18201	0.567869
18202	0.550019
18239	0.508816
18240	0.255238
18276	0.446853
18278	0.301349
18293	0.486155
18311	0.278894
18434	1.07775
18531	0.398456
18533	0.202427
18555	0.550409
18556	-0.244654
18586	0.247247
18654	0.48969
18787	-0.24017
18868	0.378595
18888	0.392006
18889	0.219037
18907	0.519723
18908	0.302076
18909	0.236884
18928	0.259129
18965	0.337965
19014	0.2138
19088	0.420425
19146	0.278344
19261	0.303521
19381	0.275918
19408	0.200921
19425	0.181241
19450	0.355579
19489	0.301776
19509	0.287331
19533	0.21276
19582	0.258594
19594	1.44793
19628	-0.60417
19718	0.964444
19730	1.91454
19732	-0.402411
19807	0.436793
19808	1.13017
19855	0.795556
19895	0.296449
19896	0.363683
19954	0.867774
19967	0.757111
20007	0.213236
20027	0.970109
20043	0.201028
20077	0.938694
20136	0.210074
20151	0.290806
20160	-0.195147
20161	0.201807
20171	0.363996
20243	-0.28999
20323	0.344984
20343	0.62086
20358	0.209622
20369	-0.82475
20396	-0.520557
20397	0.490991
20399	-0.201477
20432	0.248523
20469	0.513503
20503	0.937588
20521	0.637341
20584	0.284967
20604	0.556428
20758	0.730121
20769	0.392452
20802	0.205418
20855	0.239111
20858	0.236822
20877	0.594792
20882	0.623192
20933	0.203168
20946	0.399981
20961	0.220598
20994	0.39185
20996	0.481899
21042	-0.165963
21185	0.273831
21188	0.206188
21199	0.18145
21216	0.444201
21230	-0.244071
21243	0.616477
21253	0.284998
21278	0.6751
21279	-0.208055
21298	0.287311
21359	0.437269
21361	0.290423
21377	0.521741
21380	0.415871
21385	0.366482
21445	0.272917
21461	0.273018
21462	-0.259943
21486	1.16621
21507	0.170948
21508	0.336248
21520	0.206408
21559	0.281124
21573	0.858147
21605	-0.167718
21617	1.61464
21619	0.643003
21644	0.389872
21712	0.226921
21727	-0.26687
21742	0.308035
21751	-0.257315
21767	0.243469
21779	1.47441
21780	0.351451
21813	0.411202
21880	0.585869
21896	0.152589
21920	0.249785
21934	0.289475
21955	0.423642
21958	0.432257
21959	0.188832
21976	1.43994
21979	0.232201
22064	-0.24996
22081	-0.518985
22120	-0.663014
22136	0.745219
22140	0.245361
22160	0.380213
22187	0.416189
22221	0.276287
22233	0.308143
22245	0.302195
22250	0.368391
22258	0.313896
22297	1.09032
22349	0.246892
22350	0.377893
22351	0.251625
22355	0.216118
22385	0.325128
22400	0.228227
22414	0.221361
22428	0.147252
22437	0.198983
22460	0.226795
22474	0.776404
22476	0.245644
22494	0.306498
22510	0.247729
22512	0.22781
22539	0.516671
22560	0.316022
22561	0.230325
22562	0.485874
22573	0.278631
22585	0.16438
22608	0.277748
22623	0.425868
22637	0.512777
22638	0.243827
22653	0.835195
22679	0.32933
22711	0.236018
22733	0.411461
22743	0.316909
22799	-0.862051
22803	0.301438
22820	0.565701
22822	0.285585
22832	0.490359
22837	0.282985
22908	1.08299
22927	0.229275
23005	0.353617
23009	0.295996
23042	0.335426
23067	0.207915
23101	0.545568
23206	0.361492
23233	0.547273
23245	0.288336
23249	0.641451
23271	0.308867
23275	0.220747
23392	0.246903
23402	0.51792
23403	-0.45663
23426	0.283153
23430	0.362785
23464	0.58819
23466	0.206434
23522	-0.89867
23575	0.336339
23587	0.212072
23602	-1.03229
23603	0.790593
23607	0.268068
23614	0.25718
23624	0.703962
23628	0.480576
23637	0.495879
23650	0.328422
23668	0.762708
23691	0.324814
23701	-0.846414
23702	0.355922
23720	-0.337602
23743	0.483984
23760	0.414474
23765	0.362982
23766	0.410438
23784	0.67009
23828	-2.01244
23842	0.884553
23846	0.371669
23873	1.27162
23876	0.246876
23918	0.396118
23927	1.34452
23928	0.203794
23961	0.208105
24038	0.292684
24060	0.243231
24061	0.596271
24072	0.364509
24073	0.327278
24076	0.820589
24088	0.90909
24091	0.272869
24093	0.255833
24130	1.33482
24131	1.1819
24144	0.764947
24161	0.289606
24165	0.202873
24167	0.334099
24182	0.480995
24210	-0.223019
24229	1.16136
24230	0.357079
24231	0.404715
24261	0.272069
24268	0.299061
24287	0.31564
24306	0.78919
24309	0.367405
24335	0.222901
24336	0.393474
24340	1.05979
24368	0.727814
24380	0.441235
24385	0.185536
24406	0.229494
24421	0.671891
24428	0.245324
24429	0.19318
24439	0.331579
24449	0.299259
24452	0.918913
24483	0.371715
24488	0.564263
24505	0.480679
24509	0.411885
24532	0.492806
24537	0.264751
24564	0.220333
24579	0.244153
24588	0.353936
24592	0.22645
24604	0.273417
24618	1.06316
24635	0.225568
24663	-0.596103
24665	0.295576
24685	0.27808
24686	0.345404
24722	0.260221
24723	0.374878
24743	0.186537
24756	0.420361
24757	0.241198
24782	-0.603054
24783	0.275616
24803	0.43447
24814	0.289114
24815	0.275594
24828	-0.164059
24832	0.3059
24835	0.375371
24846	0.391231
24858	0.261344
24860	1.01843
24869	0.627453
24879	0.330173
24881	0.295245
24902	0.339669
24920	0.380894
24922	0.264622
24931	-0.40996
24935	0.504554
24943	0.301625
24947	0.305756
24968	0.186334
24986	0.426569
24987	0.340281
24988	0.494129
24999	0.872838
25000	0.460805
25003	0.266327
25006	0.323013
25020	-0.180788
25036	0.270543
25037	0.415765
25038	0.312145
25054	0.265947
25076	0.48212
25078	0.23151
25080	0.213774
25082	0.583966
25093	0.256465
25095	0.362857
25135	0.238708
25147	0.344524
25148	0.177435
25150	0.246774
25165	0.549282
25193	-0.446699
25201	0.741799
25213	0.371652
25215	0.284118
25231	0.311504
25234	0.426105
25237	0.363133
25247	-0.323511
25253	1.18929
25255	0.243572
25278	0.26392
25279	0.23687
25280	0.195922
25292	0.414044
25293	0.276901
25294	0.26128
25308	0.355633
25319	0.507503
25320	0.447558
25324	0.190467
25338	0.52654
25339	0.855112
25351	0.137244
25352	0.315991
25358	0.425553
25371	0.381682
25382	0.796209
25397	0.740511
25423	0.704035
25424	0.748213
25455	0.289624
25475	0.248853
25477	1.42534
25488	0.278398
25490	1.56108
25504	0.374805
25506	0.304886
25526	0.441908
25552	0.257129
25554	0.620682
25581	0.462679
25587	0.648942
25594	0.308316
25608	0.23216
25629	0.397702
25631	0.326496
25632	0.277957
25640	-0.430973
25649	0.358723
25661	0.621589
25692	0.25349
25696	0.37705
25735	0.407086
25737	0.276019
25754	0.23864
25762	-0.245448
25763	0.272067
25781	0.610248
25782	0.548579
25784	0.818468
25799	0.437037
25819	0.34542
25831	0.824195
25835	0.259665
25878	0.548969
25885	0.379209
25890	0.275121
25891	0.343621
25892	0.277806
25896	0.210082
25907	0.238775
25920	0.431227
25931	0.268258
25947	-0.433085
25948	0.441136
25951	0.251938
25953	-0.1661
25966	0.49818
25974	0.330177
25977	0.353094
26011	0.930949
26013	0.382214
26014	0.313644
26029	0.655672
26032	0.324115
26033	0.359452
26075	-0.536964
26106	0.285151
26108	0.478978
26119	0.727503
26124	0.267648
26126	0.482548
26127	0.810368
26137	0.2211
26140	0.934602
26141	0.348299
26174	-0.279856
26175	0.179906
26187	0.341664
26201	-0.327894
26220	0.307371
26226	0.959595
26252	0.400198
26272	0.502834
26290	0.684926
26293	0.630236
26298	0.27434
26328	0.291748
26330	0.497927
26332	0.349175
26347	0.289472
26349	0.195837
26368	0.298709
26370	0.244372
26375	-0.182649
26397	0.244135
26398	0.305199
26401	0.540582
26402	0.396696
26417	0.385497
26418	0.244557
26427	0.413305
26464	0.405155
26478	0.308232
26479	0.367783
26490	0.503666
26494	0.265023
26504	0.973411
26518	0.922043
26529	0.760199
26546	0.259413
26548	0.359149
26575	-0.249786
26615	0.512616
26636	-0.259735
26673	0.653304
26687	0.202727
26689	0.696934
26699	0.580437
26731	0.281346
26732	0.257775
26743	0.62037
26760	0.328407
26774	0.373253
26821	0.30239
26835	0.266029
26850	0.355878
26867	0.297826
26870	0.591412
26871	0.214243
26883	0.245802
26884	0.301296
26916	0.269766
26917	0.275167
26925	0.331333
26926	0.6307
26940	0.330268
26953	0.687782
26959	0.318252
26980	0.401892
26981	0.35044
26996	1.46055
26997	0.390917
27005	0.478098
27023	0.28394
27026	1.44902
27038	0.267578
27052	0.350312
27053	-0.338504
27054	0.61113
27058	0.27131
27061	1.88153
27066	0.318916
27084	0.393712
27134	-0.343256
27147	0.39514
27150	0.495393
27163	0.262089
27182	0.331356
27198	0.310595
27202	0.407515
27215	0.424332
27230	0.26433
27272	0.379904
27297	0.433332
27304	0.683516
27333	0.331518
27364	0.560774
27374	0.295095
27418	0.544635
27421	0.684523
27435	0.454173
27436	0.280486
27464	0.270933
27468	0.35745
27479	0.262283
27481	0.40898
27509	0.319907
27513	0.351684
27534	0.37817
27548	0.327459
27564	0.286301
27576	-0.294838
27587	0.663392
27616	0.619922
27637	0.365185
27643	-0.219381
27655	0.393162
27668	0.397674
27669	0.323081
27689	0.872173
27690	0.298416
27695	0.38005
27704	0.78073
27710	0.467625
27711	0.309948
27713	0.766706
27721	0.408333
27722	0.321832
27768	-0.270927
27779	0.426032
27782	0.435657
27797	0.459089
27800	0.239538
27801	0.33902
27813	0.595348
27837	0.371249
27838	0.307042
27840	0.292119
27852	0.262934
27857	0.264791
27860	-0.208354
27868	0.313963
27869	0.331273
27870	0.341612
27882	0.517393
27883	0.363655
27895	0.352372
27902	0.499288
27903	0.432362
27924	0.455094
27928	0.477679
27930	0.488136
27953	0.277671
27955	0.323419
27970	0.363639
27989	0.627818
27992	-0.287608
28000	0.336449
28007	0.257304
28014	0.403605
28016	0.268431
28017	0.315413
28021	0.483645
28031	0.46389
28032	0.252815
28043	0.362832
28056	0.628744
28068	0.383202
28069	0.357257
28084	0.209434
28099	0.387223
28108	0.344867
28125	0.337592
28130	0.421793
28142	0.465121
28147	0.278515
28159	0.319739
28192	-0.543241
28202	0.257391
28207	0.415297
28221	0.295294
28222	0.207109
28239	0.318041
28240	0.312419
28242	0.462649
28261	0.319009
28275	0.500163
28277	0.312834
28283	0.473823
28295	0.342586
28299	0.216187
28306	0.31392
28309	0.313589
28322	0.285471
28323	0.274758
28337	0.340286
28347	0.58125
28380	0.785966
28412	0.312952
28416	0.448167
28417	0.344664
28425	0.703977
28430	0.315929
28436	0.306276
28459	0.299526
28460	0.372283
28472	0.20132
28473	0.215741
28479	0.643078
28481	0.468224
28482	0.494659
28505	-0.291229
28524	0.289361
28539	0.319721
28555	0.374499
28566	0.394456
28575	0.38023
28576	0.482966
28602	1.22987
28604	0.261999
28605	0.345219
28619	0.327776
28628	0.445965
28634	0.509581
28661	0.200967
28667	0.59765
28668	0.390499
28687	0.343556
28697	0.228664
28698	0.620321
28708	-0.161381
28709	0.223075
28731	0.301196
28746	0.658198
28747	0.340077
28748	0.33445
28758	0.532411
28759	0.707414
28761	0.384687
28766	-0.352117
28781	0.268273
28797	0.308323
28810	0.425966
28856	0.294285
28857	0.344807
28858	0.231535
28906	0.527429
28913	0.372429
28914	0.491991
28922	1.01028
28923	0.257179
28927	0.384098
28940	0.555992
28942	0.32321
28943	0.275015
28954	0.238422
28966	0.537214
28967	0.505272
28971	0.202714
28983	0.3628
28996	0.618236
28997	0.290339
28998	0.43414
29035	0.322207
29051	0.267618
29053	0.419251
29064	0.384545
29065	0.389088
29072	0.468016
29075	0.375008
29077	0.453061
29109	0.316896
29110	0.401997
29124	0.674587
29125	0.318278
29136	0.288539
29144	0.818547
29146	0.825838
29148	0.301198
29149	0.30457
29155	0.621068
29164	0.369549
29166	0.483445
29181	0.507961
29197	0.408359
29207	0.211792
29208	0.281732
29232	0.353193
29233	0.215788
29240	0.40732
29247	0.516464
29290	0.374044
29299	0.785176
29300	0.319798
29302	0.219009
29310	0.265049
29335	0.431214
29336	0.352864
29351	0.582086
29352	0.312747
29353	0.423933
29367	0.410969
29371	0.388067
29372	0.398208
29396	0.218349
29397	0.261272
29398	0.435041
29425	-0.366081
29444	1.50739
29446	0.201279
29450	0.325048
29478	0.409075
29479	0.3013
29493	0.406712
29521	0.439234
29537	0.378534
29548	0.287101
29571	0.54465
29578	0.358254
29599	0.362487
29607	0.965184
29608	0.220928
29611	0.281965
29619	-0.20115
29620	0.297136
29641	0.338848
29659	1.03798
29660	0.268446
29665	0.372002
29674	-0.326586
29693	0.47219
29699	0.339638
29707	0.413946
29733	0.628906
29742	0.32548
29761	0.475953
29763	0.391933
29773	0.562999
29774	0.443306
29776	0.327248
29788	0.697295
29789	0.468369
29793	0.314502
29794	0.551801
29795	0.572879
29809	0.34906
29821	0.257723
29858	0.587214
29874	0.386653
29875	0.61051
29882	0.325986
29889	0.584941
29890	0.37884
29891	0.486404
29900	2.29242
29905	0.313931
29908	0.272589
29931	-0.374897
29935	0.258733
29944	0.341132
29947	0.410735
29969	0.431409
29973	-0.269621
29986	0.232227
30002	0.41479
30027	0.331174
30037	0.238978
30050	-0.333619
30069	0.291892
30091	0.534175
30111	0.408355
30113	0.333281
30115	0.505347
30127	0.408206
30130	0.485121
30145	0.400569
30146	0.386506
30149	0.279047
30159	0.402239
30165	0.31396
30188	1.32294
30236	0.361941
30251	0.466404
30252	0.322591
30263	0.343949
30265	0.266466
30276	0.328919
30279	0.371845
30281	0.511064
30308	0.342
30320	-2.77051
30327	0.426749
30341	0.425834
30342	0.400643
30345	0.406948
30364	0.457889
30366	0.465636
30368	0.269327
30379	0.377862
30382	0.249369
30388	0.276534
30411	0.374638
30412	0.33717
30434	0.335409
30450	0.357521
30451	0.696528
30469	0.410615
30482	0.222011
30483	0.745996
30485	0.373494
30493	0.496824
30498	0.310337
30499	0.421647
30517	0.409293
30518	0.311148
30538	0.2161
30544	0.231889
30559	-0.345509
30560	0.456924
30567	0.340238
30587	0.255924
30597	0.326985
30657	0.271455
30658	0.333204
30673	0.401684
30697	0.408368
30699	0.421148
30720	0.354245
30721	0.249183
30735	0.533282
30736	0.178445
30739	0.40531
30744	0.397879
30760	0.332218
30768	0.36385
30791	0.303952
30811	0.521279
30825	0.552088
30864	0.332345
30871	0.481465
30886	0.363372
30887	0.364895
30896	0.564804
30900	0.31228
30923	0.565263
30928	0.431752
30929	0.298277
30931	0.448077
30932	0.374506
30946	0.41593
30960	-0.430646
31006	0.344577
31018	0.364441
31041	0.240427
31050	0.5632
31051	0.44147
31058	0.419338
31071	0.402342
31092	0.802307
31112	0.566092
31126	0.413963
31144	0.353322
31150	-0.684761
31152	0.509703
31157	0.296662
31213	0.723579
31249	0.310662
31250	0.475929
31256	0.414253
31257	0.428978
31259	0.388129
31277	0.419637
31279	0.39622
31298	0.492523
31327	1.14849
31329	0.380853
31345	0.556614
31364	0.775447
31401	0.343354
31411	0.268911
31413	0.391413
31429	0.241633
31479	0.333229
31480	0.481764
31491	0.379449
31505	0.545521
31530	0.752719
31545	0.367474
31556	-1.83149
31560	0.348032
31578	0.726295
31579	-0.392367
31584	0.394997
31623	0.467197
31656	0.394711
31672	0.343625
31684	0.638404
31698	0.395021
31699	0.269923
31702	0.336339
31716	0.597099
31719	0.620205
31754	1.20654
31769	-0.246097
31810	-1.30475
31814	0.507615
31815	0.475113
31831	0.345146
31850	0.531225
31877	0.754937
31895	0.355907
31925	0.393474
31933	0.882814
31936	0.663472
31944	1.03991
31945	0.997429
31975	0.413217
31982	0.281521
32062	0.557423
32074	1.10427
32079	0.445595
32102	0.354649
32114	0.419099
32143	0.266801
32146	0.322166
32189	0.45518
32205	0.392169
32206	0.457223
32207	0.453262
32208	0.240082
32209	0.280449
32210	0.294618
32220	0.438036
32222	0.570822
32241	0.339567
32244	0.31036
32269	0.456222
32284	0.407136
32285	0.404411
32307	0.601373
32323	0.366496
32333	-0.271819
32335	0.393778
32347	0.775729
32372	0.739049
32375	0.595834
32386	0.628969
32387	0.57072
32398	0.318043
32435	0.408907
32449	0.605264
32461	0.456018
32462	0.513947
32517	0.538481
32536	0.526308
32571	-0.648615
32579	0.593881
32593	0.368175
32594	0.310504
32615	0.384541
32620	0.517104
32632	0.402782
32634	0.612115
32643	-0.300633
32644	0.497236
32702	0.376656
32728	0.655307
32743	0.782887
32744	0.394815
32745	0.537379
32767	0.220784
32768	0.376214
32788	0.364615
32800	0.80599
32802	0.427522
32815	0.379524
32856	0.555541
32865	0.370446
32873	0.699935
32879	0.570172
32927	0.494198
32939	0.16754
32942	0.379996
32943	0.581416
32980	-0.844996
32982	0.461515
32992	0.565483
32993	0.44453
32999	-0.372211
33020	0.273796
33038	-0.57698
33041	0.386376
33043	0.86368
33087	0.384935
33088	0.313361
33100	0.386244
33109	-0.337676
33111	0.411876
33118	0.248781
33120	0.411167
33121	0.765056
33156	0.606485
33173	0.518635
33183	0.645822
33205	0.494956
33206	0.762412
33230	0.428142
33264	2.60543
33276	-0.360147
33277	0.517025
33278	0.643237
33313	0.559686
33347	0.44095
33351	0.429438
33365	0.465369
33377	0.615334
33393	0.376782
33414	0.559453
33423	-1.04763
33435	0.424661
33441	0.391436
33442	-0.280194
33468	-0.911334
33486	0.509538
33500	0.834575
33501	0.536415
33519	0.49257
33579	1.15338
33582	0.420679
33589	0.633106
33620	0.514351
33635	0.468782
33661	0.440897
33672	0.232248
33694	0.539184
33699	0.644308
33715	0.344522
33724	0.341951
33772	0.442189
33773	0.417655
33785	0.48217
33786	0.462719
33802	0.333357
33841	0.462521
33886	1.11678
33921	0.300888
33925	0.375196
33937	-2.43521
33942	0.547314
33945	0.693673
33956	0.833862
33984	0.157348
33998	3.23536
34003	0.499893
34012	0.439692
34028	1.42555
34029	0.547577
34051	1.09063
34062	0.496636
34063	0.368565
34120	0.55882
34142	0.880958
34168	0.55958
34174	0.968358
34183	-0.940704
34240	0.431153
34265	0.919483
34299	0.460008
34300	0.93127
34333	0.449125
34361	1.12675
34387	0.417577
34388	0.682129
34411	1.51517
34470	1.03223
34471	0.174544
34500	0.797643
34512	-1.35326
34597	0.512756
34615	0.5638
34646	0.711058
34656	0.520198
34661	0.32842
34695	0.706543
34715	0.53686
34787	0.190275
34792	0.927675
34802	0.900422
34811	0.542133
34821	0.478321
34828	-0.678175
34832	0.43374
34833	0.338435
34841	1.06199
34854	0.43423
34889	1.65667
34940	0.546883
34977	-0.511404
35054	0.263172
35058	0.470474
35066	-0.436548
35110	0.621812
35132	0.658715
35147	-0.206519
35152	0.538792
35177	0.458769
35210	0.540511
35211	0.563107
35228	-0.125662
35257	0.710222
35274	0.525339
35302	0.508612
35304	0.492729
35314	0.545195
35325	0.206119
35342	0.832378
35345	0.518915
35398	0.530996
35451	1.09225
35473	0.690584
35486	0.505737
35512	0.473199
35513	0.472207
35545	0.473688
35557	0.53648
35568	-0.148095
35569	0.642075
35587	-1.02118
35616	0.499015
35700	-0.305781
35737	0.586511
35738	0.653155
35795	0.39417
35796	1.11322
35826	0.589755
35867	0.49595
35882	0.34353
35883	0.837214
35884	0.532054
35885	0.657151
35886	0.81463
35887	0.869249
35944	0.619177
35948	0.641451
36030	0.329655
36051	0.742271
36129	-0.980969
36131	-0.44043
36133	0.82026
36170	1.04893
36171	1.46675
36175	0.403514
36181	0.590125
36195	2.22981
36239	-0.852789
36305	0.6307
36308	0.431271
36329	0.995315
36352	1.11761
36358	0.603905
36380	0.633467
36415	0.240268
36433	0.804421
36493	0.769049
36504	1.40816
36505	0.482
36512	0.687039
36561	0.604191
36580	0.991337
36627	-3.65259
36628	0.805501
36633	0.462013
36660	0.44294
36700	0.831867
36752	0.909753
36779	0.463937
36844	0.380371
36894	0.303402
36896	0.570138
36932	-4.16258
36942	0.57163
36943	0.95322
36944	0.711576
36948	0.499019
36949	0.669629
36950	0.598482
37004	0.486573
37009	0.484159
37026	0.581983
37040	0.661181
37059	-0.839635
37116	0.844601
37175	0.766423
37223	0.734625
37227	0.608604
37235	-0.282707
37246	-0.925184
37249	0.619137
37258	-1.80905
37269	0.701714
37458	0.777988
37470	-0.655071
37472	-0.378178
37475	0.913786
37528	0.25848
37646	-0.199696
37648	0.631849
37707	0.525207
37802	2.00397
37810	0.60556
37906	0.836737
37922	0.442791
37938	-0.447026
37970	0.606901
38056	0.314065
38201	1.10326
38206	0.79518
38254	0.718203
38255	0.80955
38263	0.595556
38320	0.82783
38347	0.414763
38348	0.758991
38359	0.94853
38360	0.538728
38457	0.739317
38544	1.18652
38614	0.837778
38622	1.18993
38750	1.31314
38753	0.802064
38803	-2.70037
38821	0.858498
38937	0.491047
39082	0.735269
39193	0.685014
39202	0.889545
39212	-0.661351
39347	-1.24007
39367	0.55127
39552	-1.06554
39699	0.619834
39717	0.632747
39725	-1.2504
39829	1.16514
40040	0.803162
40394	0.753036
40512	0.622769
40532	0.868077
41493	-1.10054
90002	1.12563
90013	0.506679
90014	0.275185
90015	0.338673
90021	0.315461
90027	0.680808
90028	0.302748
90037	1.06462
90039	0.520284
90041	0.409982
90044	0.29681
90045	1.12664
90047	0.311468
90048	0.303045
90049	0.288816
90050	0.459982
90052	0.328389
90053	0.30723
90054	0.225616
90059	0.354229
90060	0.431514
90061	0.273507
90065	0.567213
90066	0.403545
90068	0.680519
90069	0.271812
90070	0.773745
90072	0.801819
90073	0.434414
90079	0.698764
90085	0.353221
90087	0.260037
90088	0.507573
90089	0.317599
90090	0.745638
90091	0.725541
90094	0.500014
90097	0.421002
90100	0.34558
90110	0.449039
90111	0.259
90115	0.468412
90119	0.29195
90123	0.603258
90127	0.309045
90132	0.670473
90133	0.452647
90135	0.379489
90138	0.379949
90141	0.384587
90142	0.910719
90144	0.566888
90149	1.00772
90150	0.500646
90153	0.366388
90158	0.424915
90159	0.394379
90162	0.516038
90171	-0.200775
90175	0.468487
90183	0.40299
90187	0.416559
90193	0.374265
90196	0.412899
90198	-0.590474
90207	-0.467662
90208	0.977204
90219	0.557944
90241	0.61387
90242	0.99526
90249	1.05854
90269	0.889438
90270	1.00736

## Sheet: Figure_S5
URBID	daSP
16921	0.544914
16963	-0.419566
17004	0.119428
17136	0.0343575
17155	0.272798
17196	-0.363292
17216	0.161421
17234	-0.110306
17235	-0.135969
17236	0.00593067
17237	0.07257
17250	0.376965
17251	-0.0541577
17252	0.167498
17268	0.105961
17310	0.274569
17327	0.178748
17343	0.0708764
17358	0.403349
17359	0.0415825
17371	0.115292
17372	-0.0152481
17391	0.15138
17393	0.0270105
17412	-0.0248623
17445	-0.0193393
17446	-0.000951915
17462	-0.0154601
17478	0.292453
17480	0.0236409
17481	0.00521006
17518	0.082724
17539	0.0298124
17558	0.0663931
17578	-0.0214895
17598	-0.0156455
17600	0.0077468
17619	-0.00874478
17620	0.0087746
17635	0.254393
17637	0.0249966
17638	0.028984
17639	-0.0424744
17656	0.0550925
17674	0.465675
17675	-0.0197044
17698	-0.0498896
17719	-0.0493564
17720	0.0156267
17735	0.0350615
17750	0.0414897
17751	-0.0104471
17765	0.272575
17766	0.0792919
17792	0.106972
17813	0.0342866
17841	-0.0924927
17858	0.0417557
17859	0.299387
17904	0.262863
17923	0.00426159
17938	-0.0495811
17957	0.00967434
17959	0.0132152
17982	-0.0564753
18006	0.0107869
18007	-0.0367125
18008	0.0379909
18009	0.0775761
18028	0.113593
18029	0.0572085
18047	0.0933619
18058	0.0942244
18059	-0.0886458
18060	0.0961635
18061	0.0596943
18078	-0.0693632
18079	-0.138654
18080	-0.105639
18081	0.0899306
18095	0.022622
18096	0.075839
18142	-0.0191837
18163	-0.00508457
18181	0.0147167
18201	0.140535
18202	0.194372
18203	0.0297296
18219	-0.0676268
18220	0.125832
18238	0.202762
18239	0.132847
18240	0.0855352
18276	0.20695
18277	-0.00756086
18278	0.0801203
18293	0.206443
18311	0.100183
18312	0.180961
18343	0.239745
18344	0.0826173
18345	0.00194598
18346	0.016892
18366	-0.013712
18368	-0.0266365
18369	0.0484969
18391	-0.0311308
18415	-0.0155026
18434	0.344895
18436	0.0478873
18449	0.116309
18450	0.115341
18451	0.0438692
18493	0.0588438
18494	0.0482492
18511	-0.0262515
18531	0.155709
18532	0.061648
18533	0.00568303
18555	0.150429
18556	-0.0103771
18557	0.0290236
18584	-0.105722
18585	0.0630809
18586	0.0731341
18602	-0.0164555
18603	0.00178089
18604	0.0226373
18619	-0.00167713
18621	0.165168
18622	-0.0786893
18623	0.02077
18635	0.00184489
18654	0.229753
18675	0.14233
18677	0.0486859
18710	-0.0167077
18727	-0.0164151
18767	0.0512204
18786	-0.491535
18787	-0.149458
18788	-0.0355806
18790	0.0154158
18805	0.115269
18806	0.0303512
18807	0.0469925
18832	0.140279
18868	-0.206967
18888	0.0655653
18889	0.0911867
18890	0.0168644
18891	0.0287646
18907	0.152921
18908	0.12863
18909	0.0839352
18910	0.123934
18926	0.137901
18927	-0.06025
18928	0.0304357
18939	0.200098
18965	0.0797681
18983	0.00579415
18999	-0.0282176
19013	0.0481784
19014	0.126464
19033	0.0100535
19034	0.027205
19053	0.032145
19084	0.0229372
19085	0.0986851
19087	0.0914137
19088	0.141227
19115	-0.0407568
19127	0.0463159
19128	0.0467056
19145	0.0680103
19146	0.0981423
19158	0.0828519
19159	-0.0208117
19177	0.0175559
19196	0.195044
19197	0.00611769
19220	-0.109816
19239	0.0014797
19240	0.0680711
19258	0.101654
19260	0.0379792
19261	0.097312
19294	0.0108286
19308	0.0343831
19322	0.0434568
19323	0.0333811
19325	0.0216234
19344	0.00804043
19345	0.043854
19353	0.106173
19355	-0.00975742
19381	0.0660493
19395	0.0540258
19396	-0.0168924
19408	0.0602956
19424	0.0144223
19425	0.0864516
19440	0.0761362
19450	0.137014
19451	0.0573255
19467	-0.0826877
19486	-0.0918268
19487	0.0272883
19489	0.0945836
19507	-0.0833494
19509	0.0573675
19510	-0.119681
19511	0.0116256
19530	-0.165503
19531	0.0893778
19533	0.115516
19534	0.0306763
19561	0.0210436
19582	0.0839515
19594	0.574411
19595	0.00351273
19596	0.0583283
19612	0.0462917
19627	-0.0516423
19628	-0.192141
19629	0.0823233
19630	0.105493
19657	0.047258
19658	-0.03311
19659	0.0479491
19690	-0.00998886
19718	0.239866
19719	0.0167224
19720	0.0142223
19730	0.709567
19731	0.0027333
19732	0.0489771
19734	0.086036
19735	-0.0248724
19776	0.00136852
19790	0.174559
19792	0.0543191
19806	0.0232043
19807	0.174498
19808	0.45083
19825	0.0382896
19826	0.0420028
19827	-0.0681099
19855	0.186687
19875	-0.157822
19877	-0.0586453
19895	0.0818767
19896	0.158724
19897	-0.139672
19898	-0.0308972
19899	0.0360147
19900	0.0538697
19919	0.016986
19920	0.0152667
19921	-0.0251149
19922	0.0344007
19939	-0.0152236
19954	0.320654
19967	0.345574
19978	0.0491386
19979	-0.00506292
20007	0.100389
20008	0.0478964
20009	-0.0343726
20027	0.432612
20042	0.000625641
20043	0.0756332
20044	0.0216194
20057	-0.00658303
20058	-0.00362283
20076	0.0397369
20077	0.354137
20094	0.0836274
20105	0.0478107
20106	0.0442194
20120	-0.0282037
20132	0.0807636
20133	-0.00291419
20135	0.0685094
20136	0.0481878
20151	0.138088
20152	0.0197603
20160	0.00518124
20161	0.0612176
20171	0.101047
20172	0.0146979
20175	0.0362885
20188	-0.0162775
20225	0.0103323
20243	-0.0336773
20258	-0.0174026
20259	0.0446349
20260	0.0413323
20271	-0.0203899
20288	0.047043
20296	-0.00824391
20309	0.0710031
20310	0.0507323
20322	0.0497601
20323	0.156656
20342	-0.01135
20343	0.144977
20344	0.0283569
20357	0.0278447
20358	0.0810225
20369	-0.417848
20370	-0.0654425
20371	-0.0211634
20372	-0.000714587
20373	0.0101657
20374	0.00667685
20396	-0.176803
20397	0.226784
20398	0.0130898
20399	-0.0452386
20410	-0.00293123
20411	-0.0463479
20412	0.0142804
20423	0.0936087
20432	0.136047
20446	-0.155156
20466	-0.00410882
20467	-0.0215112
20468	0.0484542
20469	0.159643
20481	0.0614296
20482	0.0466547
20503	0.424083
20521	0.326869
20531	0.0218261
20532	-0.0600987
20533	0.0423847
20584	0.0744928
20596	-0.00304072
20603	0.0704962
20604	0.159705
20636	0.0555422
20637	0.0919083
20638	-0.0737979
20648	-0.00882299
20649	0.0584922
20650	0.145609
20664	0.119903
20665	0.0314439
20676	0.018157
20686	0.014266
20703	0.00421583
20704	0.0428336
20706	0.0225741
20719	-0.0500214
20720	0.0393532
20756	-0.204063
20758	0.260778
20769	0.24419
20786	-0.0340557
20787	0.0569415
20802	0.0677009
20815	0.235972
20825	-0.0399557
20841	0.0485766
20855	0.0951147
20856	0.038615
20857	-0.046797
20858	0.0943216
20877	0.0271399
20880	-0.00223988
20882	0.319227
20890	0.08721
20891	0.0802934
20901	0.191522
20902	0.0135931
20903	0.035515
20914	0.0199822
20915	0.00843583
20932	0.0175644
20933	0.0474701
20946	0.191189
20948	0.0658862
20959	-0.0382211
20960	-0.00670782
20961	0.077056
20985	-0.100533
20986	0.0333534
20987	0.0241334
20994	0.00954331
20995	0.0506077
20996	0.130814
20997	0.0498749
21013	0.0567293
21014	0.00947345
21023	0.0431988
21024	0.0553419
21025	0.0614788
21026	0.0315958
21038	-0.0168583
21039	0.069427
21040	0.0137835
21041	0.0547161
21042	-0.0438431
21055	0.0345546
21056	0.0201296
21057	0.018788
21073	0.118618
21089	0.076816
21091	-0.011806
21109	0.178831
21110	-0.0524764
21111	0.0314327
21148	0.00446646
21149	-0.0553595
21150	-0.0336679
21184	0.073859
21185	0.196422
21188	0.0839528
21198	-0.00661841
21199	0.0732002
21212	0.129027
21216	0.141584
21229	-0.000172339
21230	-0.110979
21231	-0.078849
21243	0.181817
21253	0.11719
21254	0.0840718
21277	0.0701914
21278	0.152204
21279	-0.0636696
21290	-0.0828464
21291	0.0182911
21298	0.100348
21357	-0.0742212
21358	0.0573605
21359	0.148143
21361	0.0694689
21377	0.0741686
21379	0.0723518
21380	0.112441
21383	-0.00108653
21385	0.0396777
21397	0.13142
21399	0.0666119
21419	0.0104116
21420	0.0433416
21429	-0.00855614
21430	0.0346333
21431	0.0160773
21434	0.00620731
21445	0.0950373
21446	0.084838
21459	-0.00627318
21460	-0.0194924
21461	0.160466
21462	-0.10313
21486	0.658467
21488	0.0647562
21489	0.0517498
21505	-0.0436638
21506	0.0879458
21507	0.0410703
21508	0.135428
21520	0.0915785
21539	-0.16688
21540	0.0325845
21555	0.0164003
21559	0.281968
21571	0.107697
21572	-0.0323228
21573	-0.0207543
21575	-0.00186695
21585	0.121673
21586	0.0807445
21602	0.0637262
21604	0.0405201
21605	-0.0654079
21617	0.519566
21618	-0.00346984
21619	0.24346
21620	0.0362635
21621	0.0143133
21622	0.00667703
21644	0.29033
21645	0.0671095
21646	-0.0229953
21647	0.0325628
21659	0.138901
21660	0.0168041
21661	0.00688989
21676	0.0664301
21687	-0.00552353
21710	-0.0363199
21711	0.0129933
21712	0.0922473
21727	-0.0616961
21740	-0.162671
21741	-0.031035
21742	0.0809432
21743	0.100821
21751	-0.180959
21752	-0.0760075
21767	0.10224
21779	0.558299
21780	0.245839
21781	0.148176
21796	0.0846432
21813	0.11466
21814	0.034468
21842	0.0703101
21843	0.0261575
21844	0.0555309
21861	-0.0213093
21862	0.0415512
21880	-0.177562
21881	0.00640077
21882	-0.00732797
21883	0.0123661
21893	0.0196503
21896	0.0665426
21903	0.00347152
21904	0.0230167
21905	0.012822
21920	0.147961
21934	0.082852
21955	0.213997
21956	0.0661151
21957	0.0219933
21958	0.115562
21959	0.0547471
21975	-0.0316891
21976	0.547807
21977	0.0689211
21978	0.0621756
21979	0.103428
21996	0.00478952
22031	-0.0867182
22032	0.0900467
22043	0.0575529
22044	0.0430258
22060	0.0276145
22061	0.0517777
22062	0.00845862
22063	0.0949977
22064	-0.0673487
22082	0.0234273
22093	0.0853606
22094	0.0206934
22095	0.0683817
22120	0.0530929
22121	0.178007
22122	0.0749249
22136	-0.0708792
22137	-0.0194153
22138	0.0139121
22140	0.0726513
22160	0.199161
22187	0.179087
22202	0.0198216
22220	-0.0488271
22221	0.120975
22232	-0.0160678
22233	0.191834
22234	0.0166368
22245	0.0972834
22246	0.0343948
22247	0.0446449
22248	-0.00982853
22250	0.126449
22258	0.171633
22259	0.0534681
22261	0.0721571
22277	0.0610012
22278	0.0376699
22297	0.181257
22298	-0.0137604
22299	0.0884645
22300	0.0247443
22310	-0.106268
22311	0.12979
22346	-0.363276
22347	0.0485498
22349	0.109383
22350	0.154889
22351	0.126525
22352	0.00337772
22355	0.0560907
22367	0.000902437
22368	0.0229434
22381	-0.049357
22382	-0.0118373
22383	-0.0552791
22384	0.0348884
22385	0.122482
22399	0.0107384
22400	0.149121
22402	0.00609242
22412	0.057496
22413	-0.0043952
22414	0.120788
22428	0.0607495
22429	-0.0239167
22437	0.0917044
22450	0.0669516
22451	0.102474
22460	0.0624226
22474	0.277814
22476	0.0490632
22490	0.024415
22492	0.0752593
22494	0.041235
22508	0.00791025
22509	0.0333706
22510	0.129416
22511	0.0162029
22512	0.0546288
22514	0.0604824
22527	0.0336182
22528	0.0560433
22531	0.0320536
22536	-0.112172
22537	0.0524242
22538	0.0348185
22539	0.119497
22559	0.0221116
22560	0.173801
22561	0.15759
22562	0.173809
22570	-0.0822232
22571	-0.0476055
22572	0.0174151
22573	0.0951181
22585	0.166523
22586	-0.0954004
22605	0.154507
22606	-0.0706106
22608	0.125449
22622	-0.0860966
22623	0.0921654
22637	0.209656
22638	0.0948586
22653	0.216949
22665	0.0569926
22679	0.12801
22680	-0.00214782
22682	0.0204376
22707	-0.0465973
22711	0.0531312
22712	0.109555
22715	0.0568802
22723	0.0201814
22733	0.210222
22734	0.0422673
22735	0.0452421
22743	0.194813
22757	-0.112553
22758	-0.068346
22759	0.0263466
22768	-0.0129118
22769	0.0042665
22784	0.0318284
22785	0.103242
22799	-0.0617209
22800	0.00303466
22801	-0.0213066
22802	0.0553579
22803	0.140522
22819	0.0346128
22820	0.28337
22821	0.017194
22822	0.132846
22831	-0.131439
22832	-0.285713
22833	-0.0374133
22835	0.0448049
22836	-0.0553348
22837	0.15803
22845	-0.0277581
22858	0.0634821
22860	0.000640351
22872	0.0443841
22903	0.0690703
22905	0.0358134
22906	0.0253073
22907	-0.0434734
22908	0.467008
22927	0.0805774
22928	0.0351623
22929	0.0996312
22959	-0.261409
22975	0.00819881
22977	0.0389977
22993	0.00756077
23005	0.0556112
23007	-0.0481855
23008	0.0971775
23009	0.104007
23024	-0.00668499
23039	-0.032893
23041	0.0175612
23042	0.110668
23064	-0.346638
23065	0.00926209
23067	0.0863136
23069	0.0688985
23082	0.0535597
23083	0.0638877
23084	0.0355115
23085	-0.0435092
23097	0.0977854
23098	-0.0419545
23099	0.0219619
23101	0.283796
23114	0.00213822
23115	0.108914
23128	0.0125294
23129	-0.0760624
23130	0.0647655
23146	0.0536604
23173	0.0421341
23174	0.165764
23175	0.0949487
23176	0.103976
23186	0.020155
23187	-0.0485535
23188	0.0698635
23189	0.0531832
23203	-0.00513967
23204	0.090626
23205	0.0432281
23206	0.0752864
23219	0.0844969
23220	0.111609
23233	0.211524
23234	0.0707971
23235	-0.00119777
23236	-0.0206982
23245	0.0552659
23246	0.100348
23247	0.0688668
23248	0.0707354
23249	0.164858
23271	0.292798
23272	0.0806707
23273	0.0326602
23274	0.0861549
23275	0.0718198
23287	0.000359864
23299	-0.00522424
23308	-0.0368778
23309	0.0231069
23310	0.0212062
23311	0.0162472
23312	-0.0498705
23340	-0.263943
23341	0.00826439
23342	0.0211221
23348	0.068546
23355	0.0752965
23356	-0.0212381
23357	0.0421905
23372	0.03691
23374	0.0503437
23375	0.0737189
23391	0.0506973
23392	0.131648
23393	-0.012356
23402	0.441402
23403	-0.166894
23405	0.0974829
23413	0.163767
23414	0.0389537
23415	0.0752276
23416	-0.0833789
23417	0.0361972
23424	0.0128407
23425	0.0603929
23426	0.0675208
23427	-0.0213617
23430	0.119957
23447	-0.0469989
23448	0.152773
23449	0.0857119
23464	0.15315
23465	0.0851958
23466	0.0735377
23467	0.13244
23477	-0.0990009
23478	0.0486516
23479	-0.01047
23480	0.0637014
23495	0.0487901
23496	0.0240322
23511	0.00816067
23513	0.006147
23522	-0.278459
23523	-0.0488265
23524	-0.02992
23525	0.0459406
23538	-0.0185995
23539	0.049201
23542	0.070143
23554	0.00108367
23555	0.0570095
23574	-0.0165458
23575	0.278036
23587	0.10337
23602	-0.574542
23603	0.253543
23604	-0.0678622
23605	0.00997231
23606	-0.0280516
23607	0.0993989
23609	0.0489462
23614	0.0976802
23624	0.203515
23625	-0.0276237
23628	0.108243
23635	-0.0385471
23636	0.0377148
23637	0.219655
23649	0.0331537
23650	0.171378
23651	-0.00362653
23652	-0.00180487
23653	0.0527862
23668	0.281965
23669	-0.000956953
23670	0.0416114
23690	0.052642
23691	0.078284
23692	-0.0120688
23693	-0.00351644
23694	-0.0623232
23701	0.000236926
23702	0.164868
23703	0.0563723
23704	-0.0371746
23706	0.0406518
23720	-0.0780851
23739	0.0502079
23743	0.14576
23753	-0.0290361
23760	0.123918
23761	0.151006
23765	0.0994053
23766	0.138861
23780	-0.0358144
23782	0.0465156
23784	0.196669
23810	-0.0617424
23811	0.0277089
23812	0.047416
23814	0.0151637
23828	-0.708192
23831	0.0580651
23842	0.472759
23843	0.0304345
23844	0.0283241
23845	0.0269034
23846	0.145168
23859	0.0243289
23860	0.107259
23873	0.406152
23874	0.0498871
23875	0.0679036
23876	0.0458875
23905	0.0298235
23916	0.0508547
23918	0.135156
23926	-0.0235603
23927	0.454135
23928	0.0523091
23947	0.0275827
23948	0.0136292
23959	0.0593673
23961	0.0864462
23969	0.0939149
23971	0.0567469
23972	-0.0280897
23989	0.094853
23991	0.0134189
24021	0.0173214
24038	0.0175273
24060	0.0703755
24061	0.197728
24072	0.0913752
24073	0.166999
24074	-0.0431435
24076	0.283417
24088	0.322987
24090	0.0880902
24091	0.133135
24093	0.145613
24094	-0.0314185
24110	-0.098077
24128	0.0141489
24129	0.0850164
24130	0.450463
24131	0.387566
24132	-0.00108401
24144	0.388663
24145	-0.013969
24146	-0.00143186
24147	-0.0818874
24161	0.0673592
24162	-0.0130635
24164	0.0814101
24165	0.0743267
24167	0.0263328
24180	0.0447167
24182	0.204507
24194	0.00161166
24195	0.0468285
24208	0.0263801
24209	0.069525
24210	-0.182838
24211	-0.0263377
24222	0.0429696
24223	0.00381954
24224	0.0389015
24225	0.0254611
24226	0.0379246
24229	0.382683
24230	0.0864911
24231	0.00318169
24243	0.0743301
24261	0.128505
24268	0.0616016
24270	0.0851527
24271	0.0526521
24272	0.00863778
24274	0.0404457
24285	0.0673991
24286	0.0256424
24287	0.126514
24288	0.0482779
24289	-0.0107524
24290	-0.0160026
24306	0.279599
24308	0.0268362
24309	0.128199
24322	0.0794792
24335	0.0671729
24336	0.148109
24337	-0.00948967
24340	0.46614
24341	0.139608
24352	0.0456138
24353	0.0447429
24354	-0.0725921
24356	0.10471
24366	0.0619855
24367	0.0616444
24368	0.248857
24372	0.0196693
24380	0.208863
24381	-0.0539307
24382	0.0333602
24383	-0.0309304
24384	0.03489
24385	0.0401851
24386	0.00308774
24404	-0.0103628
24405	0.0823112
24406	0.0714133
24421	0.329718
24422	0.0443852
24423	0.128473
24424	0.0110733
24426	0.00682869
24428	0.100761
24429	0.103116
24434	0.0893269
24435	0.00310894
24436	0.00229573
24437	0.037825
24438	-0.0575916
24439	0.084566
24448	-0.0905637
24449	0.138993
24450	0.0288957
24452	0.308054
24483	0.00222618
24484	-0.0324796
24485	0.090673
24488	0.0894041
24505	-0.0352855
24507	0.151124
24509	0.150107
24516	0.0465505
24517	0.0958433
24532	0.215458
24533	0.0173615
24535	0.034417
24537	0.123711
24561	0.0142451
24562	0.0230312
24564	0.056832
24578	-0.00309327
24579	0.0691404
24580	0.0562679
24588	0.0827088
24589	0.0746124
24590	0.0975322
24592	0.0513235
24603	0.0155508
24604	0.0122553
24605	0.181911
24620	0.0446142
24621	0.0529463
24623	-0.0354505
24633	-0.022818
24634	0.0360165
24635	0.0628168
24638	0.108663
24663	-0.129447
24664	-0.0787374
24665	0.0811179
24666	0.0449795
24667	-0.0112385
24668	0.134161
24669	0.0318066
24672	0.0676497
24684	0.0309576
24685	0.104891
24686	0.125065
24698	-0.0344516
24715	-0.13618
24718	-0.00137395
24719	0.00649334
24720	0.054777
24722	0.104451
24723	0.141063
24732	0.0421458
24742	-0.0594688
24743	0.0915267
24752	0.0561423
24753	-0.00987947
24754	0.0278102
24755	0.0611627
24756	0.151043
24757	0.0654731
24767	0.0335951
24768	0.0755181
24769	0.0335066
24783	0.102619
24785	-0.0296218
24801	0.0251153
24802	0.0470365
24803	0.0426719
24812	-0.0186087
24814	0.090934
24815	0.0471433
24828	-0.0669957
24829	0.0987423
24831	0.0168126
24832	0.100231
24835	0.0985074
24841	0.0590137
24842	0.0320525
24843	0.0270973
24846	0.0851862
24847	0.00365868
24858	0.0864067
24860	0.365861
24866	0.0454518
24868	0.136249
24869	0.206659
24879	0.131556
24881	0.109266
24891	0.0991903
24901	0.0628195
24902	0.0596577
24916	-0.0155056
24917	-0.0398201
24918	0.05359
24920	0.0621324
24922	0.09518
24930	0.0685549
24931	-0.185677
24933	-0.0561682
24935	0.203625
24943	0.0574753
24944	-0.00847047
24945	0.021424
24946	0.0161397
24947	0.118108
24948	0.0830474
24949	0.074789
24964	-0.0467
24965	-0.0139298
24968	0.149171
24986	0.222617
24987	0.0267668
24988	0.0716304
24989	0.163031
24999	0.342704
25000	0.196937
25001	0.0222101
25002	0.0624596
25003	0.0646474
25004	0.105355
25006	0.0132986
25016	0.0896889
25017	-0.00854838
25020	0.033086
25021	0.0767785
25022	-0.0970749
25028	-0.0836062
25029	0.116871
25030	0.0273979
25032	0.103582
25033	0.0677553
25034	0.0184527
25036	0.0404397
25037	0.157227
25038	0.0841811
25043	0.0452031
25044	-0.04029
25053	0.0597048
25054	0.0607527
25061	0.0532952
25076	0.419212
25077	0.027048
25078	0.107405
25079	0.0708426
25080	0.0908062
25082	0.240867
25083	0.0576449
25091	-0.112636
25092	0.0470674
25093	0.111241
25094	0.0849654
25095	0.0663347
25111	0.0388757
25112	0.0782559
25113	0.00307175
25114	0.105719
25133	0.0755421
25135	0.0656114
25147	0.0958164
25148	0.163515
25150	0.109602
25152	0.0538574
25153	0.112005
25154	0.0912948
25165	0.175668
25166	-0.0322913
25167	0.0334185
25168	0.0253103
25180	-0.0462953
25193	0.0490739
25194	0.0808531
25195	0.0325524
25196	0.15893
25197	0.0595529
25198	-0.0576303
25201	0.360374
25213	0.069026
25214	0.0428666
25215	0.0560293
25216	-0.0795085
25230	0.086775
25231	0.0260384
25232	0.122908
25233	0.0660388
25234	0.168128
25237	0.119787
25247	-0.0278213
25248	-0.0353222
25250	0.0542355
25253	0.384464
25254	0.10404
25255	0.110987
25276	0.0534987
25278	0.130103
25279	0.0840087
25280	0.0721182
25281	-0.00379158
25289	0.0450179
25290	-0.00177806
25292	0.120162
25293	0.0792872
25294	0.106089
25305	0.0797412
25306	-0.0572545
25308	0.14447
25309	0.0315114
25310	0.042921
25311	0.100054
25319	0.0982976
25320	0.23298
25321	-0.00579407
25322	0.0516746
25323	0.0233061
25324	0.03353
25337	-0.0311519
25338	0.193738
25339	0.0844078
25351	0.0428072
25352	0.131907
25353	-0.00256057
25358	0.210226
25368	0.0178884
25369	0.0581636
25370	0.119057
25371	0.0676418
25382	0.305163
25383	0.049482
25395	0.0103204
25396	0.0752338
25397	0.209295
25407	0.0364362
25408	0.0248904
25409	0.0814464
25411	-0.0581568
25421	0.0016889
25422	-0.0791056
25423	0.228184
25424	0.172216
25434	0.151362
25436	0.119431
25437	0.0437003
25438	-0.0155142
25439	0.0497463
25449	-0.043582
25450	0.0636091
25452	0.128212
25453	0.0866267
25455	0.119423
25460	-0.00502664
25464	0.0439916
25475	0.0251215
25477	0.432553
25487	0.0152439
25488	0.0658878
25489	0.0738261
25490	0.63769
25491	0.086458
25503	0.0291516
25504	0.141251
25506	0.107035
25521	0.0193195
25522	0.0776528
25523	0.0293682
25524	-0.0248591
25526	0.214571
25527	0.182164
25538	-0.00330603
25541	0.0797575
25542	0.00164011
25552	0.0717672
25554	0.165513
25580	0.0678372
25581	0.149577
25582	-0.00134769
25587	0.135642
25590	0.0360667
25594	0.121966
25608	0.0735775
25609	0.0620866
25623	0.0403362
25629	0.104651
25630	0.0489836
25631	0.16457
25632	0.06178
25640	-0.101177
25648	0.0630408
25649	0.133539
25658	0.0499857
25659	0.0672722
25660	-0.0656725
25661	0.0468142
25673	-0.0270581
25674	0.083122
25675	0.113357
25682	-0.0134617
25683	0.0783497
25684	0.0657457
25687	0.0965207
25691	0.221447
25692	0.167741
25696	0.1322
25709	-0.0243974
25710	0.0518248
25711	0.0403219
25712	0.0399588
25713	0.0136011
25714	-0.0125605
25723	0.189379
25724	0.0763523
25735	0.166368
25736	-0.0527369
25737	0.1103
25739	0.0327429
25748	0.116702
25749	0.0180642
25754	0.0409642
25762	-0.116566
25763	0.0403961
25765	0.087504
25767	0.0252434
25779	0.0321955
25780	0.0517343
25781	0.149899
25782	0.177393
25783	0.0127085
25784	0.216512
25799	0.0820513
25800	0.0195087
25801	0.137194
25802	-0.0143408
25803	0.0511923
25815	0.129623
25816	0.102571
25817	0.0545222
25819	0.109376
25831	0.226182
25832	0.0013756
25833	0.0917441
25834	0.00287668
25835	0.113147
25847	0.0251227
25848	-0.00513008
25849	0.0382724
25859	-0.0186899
25860	0.000313241
25861	0.0248717
25862	-0.000734076
25873	0.158687
25878	0.0766109
25885	0.191578
25886	0.108546
25888	0.0565426
25889	0.041164
25890	0.121698
25891	0.13056
25892	0.095869
25896	0.111117
25904	0.0769168
25905	0.114972
25907	0.0447588
25918	0.0430757
25920	0.138367
25931	0.0426467
25946	0.285319
25947	-0.0366767
25948	0.102004
25951	0.144019
25953	-0.19121
25963	-0.0119089
25964	0.0290355
25966	0.189975
25974	0.131542
25975	0.0530345
25977	0.118569
25997	0.00784858
25998	-0.0262427
25999	0.119652
26011	0.5035
26012	0.148183
26013	0.130315
26014	0.0947021
26015	0.0511085
26028	-0.0833885
26029	0.300636
26030	-0.0077142
26031	0.0870546
26032	0.161386
26033	0.0703388
26038	0.0491017
26039	0.176314
26041	0.0569579
26052	0.00485818
26053	0.0279267
26054	0.0506188
26055	0.022393
26056	-0.00730325
26069	0.0501838
26070	0.00863243
26071	0.0892797
26072	0.0261964
26073	0.0869583
26075	-0.16137
26085	0.0225064
26088	0.0202978
26089	0.0237348
26105	0.0981899
26106	0.0755204
26107	0.0960234
26108	0.128748
26119	0.258327
26120	-0.0328356
26121	-0.0379764
26122	0.0867608
26123	0.0384843
26124	0.141895
26126	0.21694
26127	0.39031
26137	0.0755045
26138	-0.0195957
26139	0.0252772
26140	0.378363
26141	0.127822
26142	0.0736747
26144	0.0912216
26151	0.0535139
26152	0.0556747
26153	0.0716149
26154	0.0662038
26156	0.0542322
26157	-0.0752906
26174	-0.228286
26175	0.0886843
26177	0.0097141
26185	-0.11052
26186	0.0721935
26187	0.131413
26188	0.0507088
26197	0.129666
26198	-0.0981332
26199	-0.0713543
26201	-0.105077
26209	0.0575499
26220	0.0891262
26225	0.0595884
26226	0.303281
26239	-0.0838421
26249	0.0156897
26250	0.0336282
26251	0.0276184
26252	0.13014
26272	0.186006
26273	0.00161711
26274	-0.0120552
26275	0.0465558
26277	0.0169293
26290	0.220694
26291	0.159965
26292	0.0210296
26293	0.191978
26294	0.0355548
26295	0.0808774
26296	0.0854882
26297	0.0349282
26298	0.106412
26315	-0.0566679
26317	0.0059533
26318	0.00844191
26328	0.0844839
26329	0.00562144
26330	0.172218
26332	0.139292
26344	0.109876
26346	0.0244347
26347	0.0555313
26348	0.096841
26349	0.0945224
26365	-0.0881101
26366	0.0776815
26367	0.103213
26368	0.101846
26370	0.0269517
26371	0.0840298
26372	0.0203845
26373	0.0270823
26375	-0.0368314
26387	0.0795638
26394	0.0347496
26395	0.0330509
26396	0.00644869
26397	0.111229
26398	0.0779685
26401	0.172675
26402	0.160395
26417	0.0999584
26418	0.0290668
26426	0.0719809
26427	0.141369
26429	0.114449
26438	-0.067777
26439	0.0640488
26440	0.0786825
26441	-0.028712
26442	0.0365513
26443	0.0327755
26464	0.188141
26465	0.0604854
26467	0.0119913
26468	0.0557595
26469	-0.00537367
26478	0.202052
26479	0.153335
26490	0.17883
26491	0.00293451
26492	0.0357604
26493	0.0222745
26494	0.113006
26504	0.299879
26505	0.0618998
26518	0.388998
26519	0.0109888
26527	0.162256
26528	0.0905624
26529	0.254748
26530	0.0257061
26531	0.0068544
26544	0.0840594
26545	0.00488276
26546	0.180577
26548	0.111668
26559	0.0409212
26574	-0.062025
26575	-0.0508969
26588	-0.0750845
26589	0.0616117
26590	0.018745
26591	0.0542039
26599	0.0138324
26600	0.0550462
26611	0.0843962
26612	0.0207193
26613	0.0061163
26615	0.282895
26616	-0.0228491
26619	0.0793838
26636	-0.011235
26638	-0.00907074
26639	-0.0274815
26657	0.0416241
26668	0.136228
26669	-0.0765444
26673	0.26348
26685	0.088454
26687	0.0950592
26688	-0.0712357
26689	0.155092
26698	-0.00636008
26699	0.0869354
26712	0.0752334
26713	0.101713
26714	0.0498904
26731	0.109041
26732	0.188042
26743	0.271412
26744	0.100726
26745	0.0404058
26757	0.0892458
26758	-0.0229859
26760	0.156659
26772	0.0499269
26773	0.104498
26774	0.169633
26798	0.0441537
26800	0.0247265
26808	0.0479159
26809	0.134756
26820	-0.0465738
26821	0.0756601
26822	0.0920323
26830	0.0426324
26831	0.0651999
26832	-0.0493289
26833	0.121369
26834	0.0146741
26835	0.0479356
26837	0.0599549
26844	0.0540327
26845	0.0446261
26846	0.00534184
26847	0.0532911
26848	-0.0149568
26850	0.129999
26863	0.0218932
26864	0.0552847
26866	0.0331863
26867	0.0677509
26870	0.1607
26871	0.104582
26879	0.0568346
26880	-0.0570258
26881	0.0641946
26883	0.0462406
26884	0.103597
26896	0.0515921
26897	0.0520878
26898	-0.01244
26899	-0.0238822
26914	0.106324
26915	0.140109
26916	0.0884655
26917	0.0704006
26925	0.1377
26926	0.227926
26938	-0.0103776
26939	-0.0516547
26940	0.115012
26952	-0.0352458
26953	0.204443
26954	0.053458
26955	0.0389283
26957	-0.0638935
26959	0.12709
26960	-0.058785
26980	0.150267
26981	0.0416759
26995	0.0191133
26996	0.545136
26997	0.136733
27005	0.167534
27019	-0.105134
27020	0.0941721
27021	0.0623317
27022	-0.0356333
27023	0.0406312
27024	0.0162109
27026	0.473927
27034	0.0741738
27037	-0.0398986
27038	0.109677
27039	0.236229
27052	0.130408
27053	-0.137956
27054	0.341186
27056	0.112043
27057	0.102484
27058	0.0766182
27059	0.061471
27060	0.0365616
27061	0.534309
27066	0.129571
27067	0.0307104
27068	0.00325538
27069	0.0686703
27070	0.012208
27071	0.0387077
27083	0.0508019
27084	0.142169
27086	0.0385002
27097	0.121466
27098	0.0606114
27099	0.0421966
27101	0.0532333
27129	-0.0195122
27132	0.0429942
27133	0.0564743
27134	-0.0750846
27147	0.153106
27148	0.00370454
27149	0.100617
27150	0.160327
27163	0.12554
27164	-0.00831386
27165	0.104431
27178	0.0885674
27181	-0.089252
27182	0.120056
27183	0.0644913
27184	0.131847
27198	0.190308
27199	0.0715531
27200	0.0873137
27202	0.178187
27212	0.0108353
27213	0.0106338
27214	0.100272
27215	0.130241
27226	0.0698401
27227	0.113185
27228	0.0342182
27230	0.0230777
27231	0.0416868
27251	0.085124
27252	0.0609731
27253	0.0479202
27254	0.0256933
27255	0.0758817
27256	0.0766697
27258	-0.0432581
27266	0.0259614
27267	0.0624817
27268	-0.0356675
27269	0.0433632
27271	0.0725303
27272	0.136273
27273	0.0181534
27274	-0.0126839
27297	0.131073
27298	0.0426178
27300	-0.0135
27301	0.0266638
27302	0.0113884
27303	0.0763264
27304	0.253281
27330	-0.0372104
27331	0.139183
27333	0.138114
27349	0.0712537
27350	-0.0164625
27361	0.0180258
27364	0.205746
27374	0.103622
27378	-0.0483816
27397	0.122816
27415	0.0805294
27416	0.096165
27418	0.205828
27420	0.0662919
27421	0.253102
27430	0.0601611
27431	0.0783116
27432	0.0970975
27433	-0.00550453
27435	0.128082
27436	0.0958743
27446	0.00311589
27448	0.00544908
27449	0.137354
27450	-0.00596532
27451	0.0691818
27452	0.0160619
27462	0.0431827
27463	0.00434373
27464	0.174538
27465	0.112747
27466	0.0528195
27468	0.112313
27477	-0.0238025
27478	0.0661395
27479	0.126353
27480	0.0285461
27481	0.0364024
27493	0.0675369
27494	0.0413804
27496	-0.0472063
27497	-0.0673835
27506	0.0511394
27507	0.102147
27508	0.125408
27509	0.0783718
27513	0.105541
27524	0.0502413
27525	-0.0297397
27527	-0.0103727
27534	0.136679
27536	0.0330981
27548	0.165747
27550	0.0735115
27551	0.0814694
27552	0.0321727
27563	-0.0435488
27564	0.0676611
27576	-0.086685
27577	0.141539
27578	0.073835
27579	0.0602322
27580	-0.0155341
27581	0.00245329
27585	-0.0794278
27587	0.203024
27594	0.0650772
27595	-0.0450737
27596	0.0272334
27597	0.0305554
27607	-0.0179913
27608	0.0435632
27609	0.0714473
27610	6.69986e-07
27611	0.0974639
27616	0.267954
27625	0.146415
27626	0.0237249
27634	0.0668646
27635	-0.0050503
27636	0.0148088
27637	0.0818743
27643	-0.134871
27655	0.0601993
27657	-0.00498602
27658	0.0525481
27668	0.116983
27669	0.160862
27674	0.136055
27689	0.37035
27690	0.139712
27695	0.132804
27704	0.293525
27705	0.000800887
27706	0.0616576
27707	-0.0552777
27709	-0.121841
27710	0.211501
27711	0.0793063
27713	0.219347
27714	0.0245519
27715	-0.0382429
27719	0.0713813
27721	0.154908
27722	0.164273
27732	0.0916279
27735	0.0591336
27736	0.108689
27765	0.0677682
27766	0.0957888
27768	-0.0793701
27769	0.064212
27777	0.0319684
27778	0.0486886
27779	0.231633
27782	0.162392
27783	0.0795499
27797	0.231132
27798	-0.0189765
27800	0.0628118
27801	0.170261
27813	0.268135
27815	-0.0782527
27816	0.0206533
27819	0.107442
27821	0.0214082
27835	0.0660679
27836	0.120256
27837	0.0934743
27838	0.142682
27839	0.0298021
27840	0.0399304
27849	-0.0448675
27850	-0.0738589
27851	0.0313581
27852	0.053965
27853	0.0599589
27854	0.0377503
27855	0.0363539
27856	0.0494759
27857	0.0592367
27860	0.00877582
27868	0.0963838
27869	0.0470893
27870	0.123527
27882	0.215392
27883	0.0752322
27891	0.0339127
27892	-0.0233488
27893	0.0076347
27894	0.104541
27895	0.135358
27902	0.115261
27903	0.142556
27904	-0.0147938
27905	0.0661471
27915	0.112645
27916	0.102383
27917	0.0377694
27918	0.00801994
27924	0.208959
27925	0.0361348
27926	0.0627639
27927	-0.0481205
27928	0.0731619
27929	0.120802
27930	0.153906
27938	-0.065297
27939	0.0952143
27940	0.00270972
27943	0.0440068
27944	0.0526904
27953	0.0495683
27954	0.0967297
27955	0.134416
27956	0.0156718
27969	-0.0175482
27970	0.0789134
27989	0.210285
27990	0.0967178
27991	-0.0551843
27992	-0.153563
28000	0.134835
28001	0.102071
28002	-0.0337127
28003	0.0307953
28004	-0.0526056
28006	0.00115438
28007	0.0319054
28014	0.206062
28015	0.0626092
28016	0.0833857
28017	0.117043
28018	0.028517
28021	0.188758
28028	-0.0142411
28029	0.125327
28030	0.012581
28031	0.193148
28032	0.126611
28042	-0.0244078
28043	0.0726103
28044	0.0844105
28045	0.028247
28056	0.218629
28058	0.0644919
28060	0.120754
28061	-0.0199005
28067	0.0771469
28068	0.164353
28069	0.0232922
28071	-0.0185554
28072	0.0509153
28073	0.0150783
28084	0.110037
28092	0.0771076
28093	0.0476449
28094	0.125986
28095	-0.0361191
28098	0.0249824
28099	0.180114
28106	0.123644
28107	0.0988242
28108	0.185736
28109	0.0580015
28122	0.146043
28123	-0.00736395
28124	0.00253152
28125	0.105617
28127	-0.0479372
28130	0.188337
28142	0.232731
28143	0.0178679
28144	-0.00328808
28145	0.0161161
28146	0.10671
28147	0.104928
28159	0.0852298
28161	-0.0231743
28162	0.0674107
28180	0.057512
28184	0.0337953
28192	-0.207673
28193	0.00647801
28194	0.0291467
28202	0.0303678
28203	0.0525971
28204	0.04255
28205	0.0190312
28207	0.129886
28216	-0.010073
28217	-0.0154579
28221	0.100162
28222	0.0775485
28228	0.0287018
28229	0.0252546
28236	0.00224713
28237	0.00209927
28238	0.0355496
28239	0.189354
28240	0.0675557
28241	0.0314093
28242	0.0908307
28259	0.0813428
28261	0.122884
28275	0.212133
28276	0.0490571
28277	0.136927
28279	0.0123039
28280	0.0297645
28283	0.30149
28295	0.0946257
28296	0.0337201
28299	0.0659135
28306	0.0681796
28307	-0.00202872
28309	0.126174
28320	0.0601542
28321	0.0912559
28322	0.130233
28323	-0.0190549
28325	0.0422304
28326	0.0248776
28327	0.0331815
28337	0.130625
28348	0.0749888
28354	0.0777119
28355	0.0280863
28356	0.092262
28363	-0.00709914
28365	0.0150354
28374	-0.0109998
28375	-0.0211319
28376	0.0617895
28378	0.0227115
28379	0.184168
28380	0.300504
28381	0.0415475
28394	0.016738
28395	0.0378606
28412	0.122981
[truncated: 2,554 more rows]

## Sheet: Figure_S6
URBID	daSP
16921	0.544914
16963	-0.419566
17004	0.119428
17155	0.272798
17196	-0.363292
17216	0.161421
17234	-0.110306
17235	-0.135969
17237	0.07257
17250	0.376965
17252	0.167498
17268	0.105961
17310	0.274569
17327	0.178748
17343	0.0708764
17358	0.403349
17359	0.0415825
17371	0.115292
17391	0.15138
17478	0.292453
17635	0.254393
17674	0.465675
17765	0.272575
17766	0.0792919
17792	0.106972
17841	-0.0924927
17859	0.299387
17904	0.262863
18009	0.0775761
18028	0.113593
18047	0.0933619
18060	0.0961635
18079	-0.138654
18080	-0.105639
18081	0.0899306
18096	0.075839
18201	0.140535
18202	0.194372
18220	0.125832
18238	0.202762
18239	0.132847
18240	0.0855352
18276	0.20695
18278	0.0801203
18293	0.206443
18311	0.100183
18312	0.180961
18343	0.239745
18434	0.344895
18531	0.155709
18555	0.150429
18584	-0.105722
18621	0.165168
18654	0.229753
18786	-0.491535
18787	-0.149458
18832	0.140279
18868	-0.206967
18889	0.0911867
18907	0.152921
18908	0.12863
18910	0.123934
18939	0.200098
19014	0.126464
19087	0.0914137
19088	0.141227
19146	0.0981423
19196	0.195044
19261	0.097312
19425	0.0864516
19440	0.0761362
19450	0.137014
19489	0.0945836
19510	-0.119681
19530	-0.165503
19531	0.0893778
19533	0.115516
19582	0.0839515
19594	0.574411
19628	-0.192141
19630	0.105493
19718	0.239866
19730	0.709567
19790	0.174559
19807	0.174498
19808	0.45083
19855	0.186687
19896	0.158724
19897	-0.139672
19954	0.320654
19967	0.345574
20007	0.100389
20027	0.432612
20077	0.354137
20151	0.138088
20323	0.156656
20343	0.144977
20369	-0.417848
20396	-0.176803
20397	0.226784
20432	0.136047
20446	-0.155156
20469	0.159643
20503	0.424083
20521	0.326869
20604	0.159705
20650	0.145609
20758	0.260778
20769	0.24419
20815	0.235972
20882	0.319227
20946	0.191189
20996	0.130814
21185	0.196422
21199	0.0732002
21216	0.141584
21230	-0.110979
21231	-0.078849
21243	0.181817
21253	0.11719
21278	0.152204
21279	-0.0636696
21298	0.100348
21359	0.148143
21380	0.112441
21461	0.160466
21462	-0.10313
21486	0.658467
21506	0.0879458
21508	0.135428
21559	0.281968
21605	-0.0654079
21617	0.519566
21619	0.24346
21644	0.29033
21743	0.100821
21751	-0.180959
21767	0.10224
21779	0.558299
21780	0.245839
21781	0.148176
21813	0.11466
21920	0.147961
21934	0.082852
21955	0.213997
21958	0.115562
21976	0.547807
22064	-0.0673487
22093	0.0853606
22160	0.199161
22187	0.179087
22221	0.120975
22233	0.191834
22250	0.126449
22258	0.171633
22311	0.12979
22346	-0.363276
22349	0.109383
22350	0.154889
22351	0.126525
22385	0.122482
22400	0.149121
22414	0.120788
22437	0.0917044
22474	0.277814
22510	0.129416
22539	0.119497
22560	0.173801
22561	0.15759
22562	0.173809
22573	0.0951181
22585	0.166523
22605	0.154507
22608	0.125449
22637	0.209656
22638	0.0948586
22653	0.216949
22679	0.12801
22712	0.109555
22733	0.210222
22743	0.194813
22785	0.103242
22803	0.140522
22820	0.28337
22822	0.132846
22832	-0.285713
22837	0.15803
22908	0.467008
22929	0.0996312
22959	-0.261409
23008	0.0971775
23009	0.104007
23042	0.110668
23064	-0.346638
23067	0.0863136
23101	0.283796
23115	0.108914
23174	0.165764
23220	0.111609
23233	0.211524
23249	0.164858
23271	0.292798
23340	-0.263943
23392	0.131648
23402	0.441402
23403	-0.166894
23405	0.0974829
23430	0.119957
23448	0.152773
23464	0.15315
23467	0.13244
23522	-0.278459
23575	0.278036
23587	0.10337
23602	-0.574542
23603	0.253543
23607	0.0993989
23624	0.203515
23637	0.219655
23650	0.171378
23668	0.281965
23702	0.164868
23720	-0.0780851
23743	0.14576
23760	0.123918
23761	0.151006
23766	0.138861
23784	0.196669
23828	-0.708192
23842	0.472759
23846	0.145168
23873	0.406152
23918	0.135156
23927	0.454135
23961	0.0864462
24061	0.197728
24073	0.166999
24076	0.283417
24088	0.322987
24091	0.133135
24093	0.145613
24130	0.450463
24131	0.387566
24144	0.388663
24161	0.0673592
24182	0.204507
24210	-0.182838
24229	0.382683
24230	0.0864911
24261	0.128505
24287	0.126514
24306	0.279599
24309	0.128199
24336	0.148109
24340	0.46614
24341	0.139608
24368	0.248857
24380	0.208863
24406	0.0714133
24421	0.329718
24423	0.128473
24428	0.100761
24429	0.103116
24449	0.138993
24452	0.308054
24507	0.151124
24509	0.150107
24532	0.215458
24537	0.123711
24605	0.181911
24638	0.108663
24663	-0.129447
24668	0.134161
24685	0.104891
24723	0.141063
24743	0.0915267
24752	0.0561423
24756	0.151043
24783	0.102619
24814	0.090934
24860	0.365861
24868	0.136249
24869	0.206659
24879	0.131556
24922	0.09518
24931	-0.185677
24935	0.203625
24947	0.118108
24968	0.149171
24986	0.222617
24989	0.163031
24999	0.342704
25000	0.196937
25021	0.0767785
25037	0.157227
25038	0.0841811
25076	0.419212
25082	0.240867
25148	0.163515
25153	0.112005
25165	0.175668
25196	0.15893
25201	0.360374
25232	0.122908
25234	0.168128
25237	0.119787
25253	0.384464
25254	0.10404
25255	0.110987
25278	0.130103
25280	0.0721182
25292	0.120162
25294	0.106089
25308	0.14447
25311	0.100054
25320	0.23298
25338	0.193738
25352	0.131907
25358	0.210226
25370	0.119057
25382	0.305163
25397	0.209295
25423	0.228184
25424	0.172216
25452	0.128212
25455	0.119423
25477	0.432553
25490	0.63769
25504	0.141251
25506	0.107035
25526	0.214571
25527	0.182164
25554	0.165513
25581	0.149577
25587	0.135642
25594	0.121966
25629	0.104651
25631	0.16457
25649	0.133539
25691	0.221447
25692	0.167741
25696	0.1322
25723	0.189379
25735	0.166368
25762	-0.116566
25781	0.149899
25782	0.177393
25784	0.216512
25801	0.137194
25815	0.129623
25819	0.109376
25831	0.226182
25885	0.191578
25890	0.121698
25891	0.13056
25896	0.111117
25905	0.114972
25920	0.138367
25946	0.285319
25951	0.144019
25953	-0.19121
25966	0.189975
25974	0.131542
25977	0.118569
26011	0.5035
26012	0.148183
26013	0.130315
26029	0.300636
26032	0.161386
26039	0.176314
26108	0.128748
26119	0.258327
26124	0.141895
26126	0.21694
26127	0.39031
26140	0.378363
26141	0.127822
26174	-0.228286
26175	0.0886843
26187	0.131413
26201	-0.105077
26226	0.303281
26252	0.13014
26272	0.186006
26291	0.159965
26293	0.191978
26328	0.0844839
26330	0.172218
26332	0.139292
26349	0.0945224
26397	0.111229
26401	0.172675
26402	0.160395
26427	0.141369
26464	0.188141
26478	0.202052
26479	0.153335
26490	0.17883
26494	0.113006
26504	0.299879
26518	0.388998
26527	0.162256
26529	0.254748
26546	0.180577
26615	0.282895
26668	0.136228
26673	0.26348
26687	0.0950592
26689	0.155092
26731	0.109041
26732	0.188042
26743	0.271412
26760	0.156659
26774	0.169633
26809	0.134756
26833	0.121369
26850	0.129999
26870	0.1607
26871	0.104582
26915	0.140109
26925	0.1377
26926	0.227926
26940	0.115012
26953	0.204443
26959	0.12709
26980	0.150267
26996	0.545136
26997	0.136733
27005	0.167534
27026	0.473927
27038	0.109677
27039	0.236229
27053	-0.137956
27054	0.341186
27061	0.534309
27066	0.129571
27084	0.142169
27097	0.121466
27147	0.153106
27150	0.160327
27163	0.12554
27182	0.120056
27184	0.131847
27198	0.190308
27202	0.178187
27215	0.130241
27272	0.136273
27304	0.253281
27331	0.139183
27333	0.138114
27364	0.205746
27397	0.122816
27418	0.205828
27421	0.253102
27435	0.128082
27449	0.137354
27464	0.174538
27468	0.112313
27508	0.125408
27513	0.105541
27534	0.136679
27548	0.165747
27587	0.203024
27616	0.267954
27643	-0.134871
27669	0.160862
27674	0.136055
27689	0.37035
27690	0.139712
27695	0.132804
27704	0.293525
27709	-0.121841
27710	0.211501
27713	0.219347
27721	0.154908
27722	0.164273
27736	0.108689
27779	0.231633
27782	0.162392
27797	0.231132
27801	0.170261
27813	0.268135
27838	0.142682
27870	0.123527
27882	0.215392
27895	0.135358
27903	0.142556
27915	0.112645
27924	0.208959
27930	0.153906
27955	0.134416
27989	0.210285
27992	-0.153563
28000	0.134835
28001	0.102071
28014	0.206062
28021	0.188758
28031	0.193148
28032	0.126611
28056	0.218629
28060	0.120754
28067	0.0771469
28068	0.164353
28084	0.110037
28094	0.125986
28099	0.180114
28108	0.185736
28122	0.146043
28130	0.188337
28142	0.232731
28147	0.104928
28192	-0.207673
28207	0.129886
28239	0.189354
28275	0.212133
28277	0.136927
28283	0.30149
28295	0.0946257
28309	0.126174
28379	0.184168
28380	0.300504
28416	0.176722
28425	0.199843
28436	0.164023
28472	0.103917
28473	0.159506
28479	0.138412
28505	-0.140343
28555	0.189092
28575	0.152207
28576	0.380191
28586	-0.135779
28602	0.428518
28604	0.098526
28605	0.149965
28619	0.124765
28628	0.1907
28634	0.253226
28667	0.249117
28668	0.192141
28683	0.132949
28686	0.0965369
28692	0.103599
28731	0.164809
28746	0.176394
28759	0.372579
28761	0.110893
28810	0.157441
28856	0.152742
28857	0.136491
28858	0.117678
28906	0.305469
28913	0.0965484
28922	0.49899
28923	0.112239
28940	0.186641
28944	0.165406
28966	0.284782
28967	0.187824
28968	0.134227
28971	0.106084
28983	0.172958
28996	0.509741
28998	0.206872
28999	0.110607
29053	0.138152
29064	0.146993
29065	0.178907
29075	0.143766
29077	0.150819
29084	0.222663
29086	0.148663
29087	0.127519
29109	0.158818
29110	0.183444
29124	0.23247
29144	0.315496
29146	0.281911
29148	0.146746
29155	0.19881
29166	0.0980764
29167	0.097174
29181	0.211812
29197	0.2259
29208	0.105358
29218	0.103929
29231	0.152789
29232	0.0956355
29240	0.145254
29247	0.134249
29255	0.13937
29289	0.147452
29290	0.144756
29299	0.231555
29302	0.151411
29310	0.137692
29335	0.183093
29336	0.165032
29351	0.33201
29353	0.180223
29371	0.13748
29372	0.106511
29396	0.104187
29397	0.207993
29436	-0.117582
29450	0.17141
29478	0.136527
29479	0.102662
29500	0.211521
29502	0.216875
29521	0.154787
29537	0.174976
29548	0.213556
29571	0.308942
29578	0.115643
29598	0.179843
29599	0.12787
29607	0.368839
29611	0.137146
29659	0.495457
29665	0.132749
29693	0.163539
29695	0.272007
29699	0.117041
29707	0.261443
29733	0.261079
29774	0.147993
29776	0.17903
29788	0.470651
29793	0.202063
29794	0.160738
29795	0.201923
29874	0.159867
29875	0.259953
29882	0.20332
29883	0.155899
29889	0.261281
29890	0.134664
29891	0.226993
29900	0.971435
29908	0.17319
29932	0.219236
29935	0.111314
29941	0.117177
29947	0.111579
29986	0.104393
30037	0.0890185
30102	0.100316
30113	0.16216
30115	0.238354
30127	0.193657
30130	0.23664
30146	0.180295
30147	0.254584
30149	0.14701
30165	0.158333
30188	0.545918
30236	0.1479
30251	0.168911
30265	0.131144
30276	0.204242
30320	-0.787062
30325	0.14911
30342	0.183112
30345	0.153528
30364	0.210142
30366	0.221791
30379	0.16736
30382	0.125155
30388	0.146922
30451	0.263832
30468	0.191484
30469	0.158342
30481	0.481742
30482	0.0871708
30483	0.299844
30493	0.263579
30499	0.130402
30537	0.155615
30560	0.209677
30596	0.168729
30673	0.203022
30689	0.20192
30699	0.124834
30720	0.173989
30721	0.12237
30736	0.100631
30760	0.146009
30770	-0.171729
30791	0.22327
30811	0.229934
30825	0.309098
30871	0.116112
30896	0.225034
30923	0.494385
30924	0.275396
30931	0.199614
30932	0.12245
30946	0.173207
30947	-0.15532
31018	0.18244
31020	0.153573
31026	0.15348
31050	0.236102
31071	0.214724
31112	0.255272
31126	0.157554
31144	0.179284
31196	0.200532
31213	0.301399
31231	0.157428
31250	0.224059
31259	0.131591
31298	0.148215
31304	0.122217
31327	0.439955
31345	0.207149
31364	0.356299
31401	0.178542
31419	0.26917
31429	0.120893
31530	0.171674
31578	0.355226
31584	0.190984
31656	0.186567
31684	0.454841
31698	0.293474
31699	0.107925
31754	0.344795
31771	-0.157243
31775	0.142784
31812	-0.211514
31814	0.198532
31815	0.197892
31827	-0.174311
31850	0.265018
31877	0.490695
31895	0.206243
31925	0.165682
31933	0.19517
31936	0.167231
31944	0.260377
31945	0.402711
31984	0.193655
32062	0.186217
32074	0.391538
32114	0.150769
32143	0.153776
32146	0.274169
32189	0.202012
32205	0.225311
32207	0.175827
32208	0.156425
32209	0.128463
32222	0.239568
32241	0.211715
32244	0.128649
32269	0.191835
32285	0.251659
32307	0.186654
32333	-0.154185
32347	0.364334
32360	-0.253321
32372	0.157315
32386	0.191548
32398	0.197244
32435	0.161336
32449	0.189982
32459	-0.180881
32462	0.194416
32579	0.277052
32594	0.243026
32615	0.194288
32643	-0.0754846
32728	0.284631
32743	0.286267
32745	0.170312
32757	-0.157348
32767	0.0970604
32800	0.272844
32815	0.142808
32873	0.334153
32879	0.190613
32897	0.221438
32923	0.197203
32925	0.18257
32939	0.113093
32942	0.192708
32992	0.187023
32999	-0.179507
33019	0.325912
33020	0.150205
33038	-0.201978
33043	0.228003
33087	0.183458
33109	-0.206294
33118	0.102778
33156	0.275736
33183	0.275
33206	0.353237
33248	-0.10269
33264	1.05446
33276	-0.0967672
33278	0.252065
33313	0.314129
33347	0.404852
33377	0.252128
33414	0.198523
33423	-0.445718
33441	0.214384
33468	-0.276974
33500	0.281112
33501	0.276055
33518	0.204153
33537	0.189935
33579	0.232234
33589	0.307213
33620	0.234708
33635	0.267804
33699	0.348677
33715	0.138233
33806	-0.13301
33833	0.127462
33886	0.31269
33921	0.0956273
33925	0.24048
33937	-1.01926
33945	0.314385
33984	0.0838444
33998	1.25143
34003	0.29025
34028	0.474584
34051	0.323358
34062	0.233341
34063	0.0882856
34120	0.257973
34141	0.26437
34142	0.298516
34174	0.567861
34183	-0.233465
34190	0.245004
34240	0.218998
34265	0.254292
34300	0.343843
34317	0.207607
34361	0.36118
34388	0.334663
34512	-0.481995
34597	0.292275
34646	0.340941
34695	0.229599
34760	0.243548
34787	0.122148
34792	0.326275
34802	0.295242
34821	0.255339
34828	-0.332148
34841	0.320598
34842	0.241014
34854	0.292905
34889	0.343063
34940	0.147534
34955	0.26254
34977	-0.237157
34995	-0.213758
35056	0.219627
35066	-0.133781
35110	0.282263
35211	0.230219
35228	-0.0868109
35230	0.251101
35256	0.281589
35304	0.237301
35311	-0.243115
35325	0.115994
35342	0.289302
35344	0.286828
35433	-0.180943
35451	0.296846
35473	0.260265
35486	0.307494
35512	0.319944
35525	0.117584
35557	0.266809
35568	-0.104079
35569	0.295263
35587	-0.434769
35616	0.321795
35700	-0.161201
35737	0.222256
35738	0.192559
35760	-0.0987288
35795	0.129178
35796	0.502878
35826	0.182095
35830	-0.210474
35882	0.104628
35883	0.396028
35885	0.263334
35886	0.297477
35887	0.461053
35948	0.339231
35999	0.107143
36000	-0.195961
36030	0.14277
36051	0.465587
36129	-0.48526
36131	-0.223659
36133	0.325614
36170	0.377811
36171	0.768422
36239	-0.54818
36305	0.271794
36329	0.46219
36352	0.415372
36358	0.416973
36392	0.217077
36415	0.202571
36433	0.236852
36504	0.813266
36505	0.263873
36561	0.259451
36580	0.444178
36627	-1.45957
36660	0.157984
36700	0.473235
36752	0.433599
36894	0.192069
36932	-1.4607
36942	0.210464
36943	0.433633
36944	0.260017
36948	0.261909
36949	0.219896
37004	0.275367
37009	0.239007
37059	-0.31615
37116	0.322742
37175	0.338881
37180	0.246428
37235	-0.099054
37246	-0.278037
37258	-0.911592
37472	-0.110191
37475	0.483426
37707	0.275848
0	0
0	0
0	0
0	0
0	0
0	0
0	0
0	0
0	0
0	0
0	0
0	0
0	0
0	0
0	0
0	0
0	0
0	0
0	0
0	0
0	0
0	0
0	0
0	0
0	0
0	0
0	0
0	0
0	0
0	0
0	0
0	0
0	0
0	0
0	0
0	0
0	0
0	0
0	0
0	0
0	0
0	0
0	0
0	0
0	0
0	0
0	0
0	0
0	0
0	0
0	0
0	0
0	0
0	0
0	0
0	0
0	0
0	0
0	0
0	0
0	0
0	0
0	0
0	0
0	0
0	0
0	0

[truncated: 10 more sheets: Figure_S7, Figure_S8, Figure_S9, Figure_S10, Figure_S11, Figure_S12, Figure_S13_and_Table_S5, Figure_S14, Figure_S15, Tables_S1_S3]
